# Supplementary material for: Integrative spatial multi-omics reveal niche-specific inflammatory signaling and differentiation hierarchies in AML
Source: iScience. 2025 Nov 29;29(1):114289. doi: 10.1016/j.isci.2025.114289 (PMC12796006; doi:10.1016/j.isci.2025.114289)
Supplement: Table S3. EM1 unsupervised clusters differentially expressed gene list related to Figure 2C [file mmc3.xlsx]

## Sheet: Sheet1
Table S3: EM1 Unsupervised Cluster DEG list
Parameters	gene	p_val	avg_log2FC	pct.1	pct.2	p_val_adj	Cluster
Threshold	AvgLog2FC > 0.25, padj < 0.05
	LCP1	4.08246009731124e-140	0.475095	1	0.987	4.15104542694607e-136	1
	PFN1	4.0849786344663e-136	0.425135	1	1	4.15360627552533e-132	1
	OAZ1	1.45686095563849e-130	0.368585	1	1	1.48133621969322e-126	1
	FLNA	6.48640226575354e-129	0.754391	0.995	0.975	6.5953738238182e-125	1
	TMSB4X	1.24928685894154e-126	0.415286	1	1	1.27027487817175e-122	1
	HIST1H1B	3.03271762047549e-118	0.550029	1	0.991	3.08366727649948e-114	1
	EIF4A1	3.42015836825835e-114	0.496822	1	0.998	3.47761702884509e-110	1
	ARHGDIB	2.97509472959511e-110	0.447201	1	0.982	3.02507632105231e-106	1
	ARPC1B	9.34707708738307e-109	0.463272	1	0.976	9.50410798245111e-105	1
	UCP2	9.83793186795989e-106	0.680585	0.997	0.943	1.00032091233416e-101	1
	CORO1A	4.8828967027577e-101	0.426598	1	0.982	4.96492936736403e-97	1
	SPI1	2.89761092082841e-99	0.402499	1	0.982	2.94629078429832e-95	1
	CD74	1.08592561899974e-97	0.485063	1	0.99	1.10416916939893e-93	1
	LGALS1	1.11600523419188e-96	0.335401	1	0.998	1.13475412212631e-92	1
	CAT	1.04524161908469e-94	0.466329	1	0.992	1.06280167828531e-90	1
	ENO1	1.24976182940057e-92	0.407912	1	0.997	1.2707578281345e-88	1
	EEF1B2	1.10699182409733e-90	0.501426	0.999	0.997	1.12558928674216e-86	1
	CFL1	1.00392447989688e-89	0.462303	1	0.99	1.02079041115915e-85	1
	SAMHD1	2.11184454372557e-89	0.526013	0.999	0.965	2.14732353206016e-85	1
	GDF11	2.86058211129924e-83	1.74125	0.506	0.153	2.90863989076907e-79	1
	SLC44A1	6.89650591175414e-83	0.524556	0.999	0.979	7.01236721107161e-79	1
	COTL1	1.22022090973703e-79	0.542979	0.994	0.952	1.24072062102062e-75	1
	YBX1	2.02567789987697e-74	0.440314	0.998	0.998	2.0597092885949e-70	1
	ZYX	4.84689974014201e-74	0.440167	0.999	0.978	4.9283276557764e-70	1
	ACTG1	9.96628182603937e-74	0.434069	1	0.999	1.01337153607168e-69	1
	RAC2	1.0624035472535e-73	0.435836	0.999	0.977	1.08025192684736e-69	1
	PSMB10	1.39109195584377e-73	0.491944	0.997	0.967	1.41446230070195e-69	1
	HIST1H1C	1.48741058535897e-71	0.500071	0.998	0.997	1.512399083193e-67	1
	UBA52	6.55554353962385e-71	0.291436	1	1	6.66567667108953e-67	1
	CCL19	3.00204234680597e-70	2.00156	0.501	0.197	3.05247665823231e-66	1
	GSTP1	1.25168337506205e-69	0.338018	1	0.998	1.27271165576309e-65	1
	CLEC11A	1.26419071258422e-68	0.374535	1	0.983	1.28542911655563e-64	1
	FCER2	4.65964118357378e-68	1.39621	0.533	0.204	4.73792315545782e-64	1
	ACTB	4.79383122145064e-67	0.324753	1	1	4.87436758597101e-63	1
	TRAC	7.88512024478139e-67	2.13777	0.432	0.144	8.01759026489371e-63	1
	SERF2	5.23194481601753e-64	0.362422	1	1	5.31984148892663e-60	1
	LTB	2.41619535334887e-63	2.08345	0.418	0.136	2.45678743528513e-59	1
	TRBC2	7.04419976525043e-61	2.07121	0.41	0.135	7.16254232130664e-57	1
	COX8A	3.41270805958188e-60	0.411219	0.999	0.99	3.47004155498286e-56	1
	LMNB1	5.82545562347637e-60	0.461265	0.992	0.968	5.92332327795078e-56	1
	TMEM176B	1.06504221155867e-59	0.669272	0.946	0.888	1.08293492071286e-55	1
	TSPO	7.38933131933975e-59	0.345554	1	0.998	7.51347208550466e-55	1
	VAMP8	1.6160542780346e-58	0.373263	0.998	0.997	1.64320398990558e-54	1
	HCLS1	2.0219651602281e-58	0.417733	0.997	0.96	2.05593417491994e-54	1
	PSME1	5.62349875640659e-58	0.490188	0.984	0.976	5.71797353551422e-54	1
	CAPG	3.47339358601656e-57	0.427427	0.995	0.986	3.53174659826164e-53	1
	CYBA	4.21480799688485e-56	0.308523	1	0.98	4.28561677123251e-52	1
	GSTK1	1.01858387875706e-54	0.384154	0.999	0.993	1.03569608792018e-50	1
	SRM	1.44429183468802e-54	0.502384	0.969	0.945	1.46855593751078e-50	1
	PNP	2.96421315834535e-54	0.506878	0.975	0.923	3.01401193940555e-50	1
	LAPTM5	3.80171560062e-54	0.383169	1	0.974	3.86558442271041e-50	1
	TMSB10	5.94604056179431e-54	0.263788	1	1	6.04593404323245e-50	1
	PKM	6.07550453952194e-53	0.392107	0.998	0.989	6.17757301578591e-49	1
	TRBC1	1.90494207757468e-52	2.07324	0.314	0.08	1.93694510447793e-48	1
	SNX20	1.93116614194791e-51	0.569138	0.932	0.872	1.96360973313263e-47	1
	GMFG	4.22925727648214e-51	0.394031	0.995	0.965	4.30030879872704e-47	1
	TAF10	1.32284239264998e-50	0.438287	0.988	0.975	1.3450661448465e-46	1
	IL7R	4.00484108153502e-50	2.44586	0.248	0.043	4.07212241170481e-46	1
	TYMS	1.06731592569547e-49	0.526316	0.946	0.919	1.08524683324715e-45	1
	CXCL9	1.23754294748663e-49	2.47952	0.262	0.053	1.25833366900441e-45	1
	SERPINB1	1.67894409616336e-49	0.319951	1	0.986	1.7071503569789e-45	1
	LST1	1.8895359860422e-49	0.459287	0.98	0.932	1.92128019060771e-45	1
	FBP1	1.54888574586291e-48	0.506953	0.974	0.908	1.57490702639341e-44	1
	ATP5MC2	7.31791865010226e-48	0.329305	0.999	0.993	7.44085968342398e-44	1
	NDUFB9	3.10840456097174e-47	0.380631	0.99	0.987	3.16062575759607e-43	1
	CD2	3.35857135913235e-47	2.36724	0.239	0.043	3.41499535796577e-43	1
	MMP9	1.12775878087095e-46	2.24614	0.276	0.067	1.14670512838958e-42	1
	ENPP2	3.08968413799039e-45	1.09747	0.491	0.222	3.14159083150862e-41	1
	HNRNPA2B1	3.65684924137103e-45	0.323318	0.999	0.993	3.71828430862606e-41	1
	CHCHD2	4.25758641214226e-45	0.395891	0.988	0.985	4.32911386386625e-41	1
	CDKN2A	9.64180565299913e-45	1.08215	0.461	0.198	9.80378798796952e-41	1
	HMGB2	6.66628630712231e-44	0.411956	0.984	0.955	6.77827991708197e-40	1
	SPOCK2	6.89969514667958e-44	2.37587	0.224	0.041	7.0156100251438e-40	1
	CD70	9.49206271407483e-44	0.361946	0.997	0.956	9.65152936767129e-40	1
	CTSZ	1.85780502077295e-42	0.323882	1	0.975	1.88901614512194e-38	1
	CXCR4	1.9164917195642e-42	0.305509	0.999	0.971	1.94868878045288e-38	1
	WARS	4.04612195234051e-42	0.635353	0.881	0.835	4.11409680113983e-38	1
	RHOG	3.10312180467875e-41	0.374097	0.994	0.967	3.15525425099735e-37	1
	PYCARD	5.28666669348872e-41	0.396773	0.979	0.957	5.37548269393933e-37	1
	CCL5	9.67081532854621e-41	0.491121	0.944	0.881	9.83328502606578e-37	1
	HIGD2A	1.59768272941782e-40	0.349918	0.995	0.985	1.62452379927204e-36	1
	RUVBL1	1.85307643529839e-40	0.942543	0.47	0.214	1.88420811941141e-36	1
	NCF2	2.94473445824638e-40	0.335967	0.999	0.967	2.99420599714492e-36	1
	AIF1	4.26114843284965e-40	0.336515	0.997	0.952	4.33273572652152e-36	1
	SUMO3	6.78743855398545e-40	0.339728	0.997	0.978	6.9014675216924e-36	1
	CSTA	7.97195136606297e-40	0.313784	0.996	0.993	8.10588014901283e-36	1
	ATP5F1A	8.9524954907605e-40	0.42884	0.962	0.951	9.10289741500527e-36	1
	ZAP70	1.27701817848067e-39	2.27835	0.211	0.041	1.29847208387915e-35	1
	GFM1	1.72867128130671e-39	0.853655	0.528	0.258	1.75771295883266e-35	1
	BAX	3.52898793387815e-39	0.422781	0.959	0.926	3.5882749311673e-35	1
	RPIA	4.05511372887605e-39	0.842747	0.537	0.269	4.12323963952117e-35	1
	SLC25A6	5.89651862091593e-39	0.325504	0.997	0.995	5.99558013374732e-35	1
	MAPKAPK3	7.42116112355235e-39	0.403108	0.968	0.956	7.54583663042803e-35	1
	HOXA9	1.01133703056923e-38	0.400697	0.982	0.942	1.02832749268279e-34	1
	ACTR2	1.44874911741781e-38	0.395235	0.976	0.947	1.47308810259043e-34	1
	CD3D	1.57115432357572e-38	2.22971	0.214	0.045	1.5975497162118e-34	1
	PTPN6	2.19994388686631e-38	0.385902	0.985	0.945	2.23690294416566e-34	1
	PLD3	3.82191038927558e-38	0.262915	1	0.992	3.88611848381541e-34	1
	RHOF	4.95932768419344e-38	0.787196	0.565	0.29	5.04264438928789e-34	1
	CISD3	5.23705702328762e-38	0.981627	0.451	0.206	5.32503958127885e-34	1
	ART3	6.87496064567868e-38	1.26335	0.329	0.117	6.99045998452608e-34	1
	MCM7	9.41941747430116e-38	0.422322	0.954	0.938	9.57766368786942e-34	1
	PAQR8	1.02052031716868e-37	0.984428	0.421	0.18	1.03766505849711e-33	1
	HOXA7	2.34795001599433e-37	0.784963	0.549	0.283	2.38739557626304e-33	1
	GPX4	2.62280275099894e-37	0.305041	0.994	0.99	2.66686583721573e-33	1
	SNRPG	4.45138157376843e-37	0.850644	0.489	0.234	4.52616478420774e-33	1
	CCND3	6.1445197628368e-37	0.31832	0.995	0.974	6.24774769485246e-33	1
	GRK2	6.2178297016004e-37	0.288401	0.999	0.99	6.32228924058729e-33	1
	CDK2AP2	7.18475987755434e-37	0.762647	0.571	0.304	7.30546384349725e-33	1
	APOBEC3G	9.13969802747881e-37	1.05984	0.4	0.173	9.29324495434045e-33	1
	PPP1R27	1.2392374589707e-36	0.841751	0.586	0.331	1.2600566482814e-32	1
	CLEC5A	1.35402079085035e-36	0.94458	0.481	0.237	1.37676834013664e-32	1
	SMYD3	1.64171315129167e-36	0.806101	0.554	0.291	1.66929393223337e-32	1
	CAMK2D	1.85475061463493e-36	0.778614	0.564	0.298	1.8859104249608e-32	1
	SRGN	2.643646557562e-36	0.251037	1	0.994	2.68805981972904e-32	1
	DKK2	3.06939341195905e-36	0.757534	0.563	0.3	3.12095922127997e-32	1
	SUMO2	3.79737430820364e-36	0.339983	0.995	0.992	3.86117019658146e-32	1
	MAN2B1	3.96831001293767e-36	0.317681	0.997	0.975	4.03497762115503e-32	1
	LGALS2	6.02854482723979e-36	0.685895	0.86	0.826	6.12982438033741e-32	1
	DCPS	7.55238334249034e-36	0.796706	0.548	0.292	7.67926338264417e-32	1
	SEC24D	9.67754947375504e-36	0.880562	0.494	0.249	9.84013230491413e-32	1
	TAGLN2	1.29669032676399e-35	0.342656	0.986	0.981	1.31847472425363e-31	1
	PGD	2.25489471240418e-35	0.324535	0.991	0.975	2.29277694357257e-31	1
	TUFM	2.56416528025322e-35	0.358195	0.976	0.978	2.60724325696147e-31	1
	FGL2	2.65392186247667e-35	0.366587	0.992	0.947	2.69850774976628e-31	1
	KIF11	2.86849422739779e-35	0.712923	0.622	0.362	2.91668493041807e-31	1
	CCDC167	3.34711319173892e-35	0.735149	0.582	0.322	3.40334469336013e-31	1
	CLIC1	3.4963622793806e-35	0.311736	0.996	0.99	3.5551011656742e-31	1
	CHST11	5.00944064899647e-35	0.313096	0.996	0.968	5.09359925189961e-31	1
	HAPLN3	5.87689499158335e-35	1.59425	0.237	0.064	5.97562682744195e-31	1
	RBBP7	7.41633422340687e-35	0.740383	0.555	0.301	7.5409286383601e-31	1
	GBP5	7.60184924349421e-35	1.38403	0.299	0.105	7.72956031078492e-31	1
	UBE2I	7.62816556011346e-35	0.34151	0.983	0.972	7.75631874152336e-31	1
	ACTR3	7.7886116568011e-35	0.401858	0.95	0.94	7.91946033263536e-31	1
	SUV39H1	9.06489160037185e-35	1.05887	0.366	0.151	9.2171817792581e-31	1
	HIST1H2BN	9.70175607636026e-35	0.759324	0.571	0.314	9.86474557844311e-31	1
	ISOC2	1.06448394372755e-34	0.74157	0.538	0.28	1.08236727398218e-30	1
	FERMT3	1.09220796603057e-34	0.39198	0.979	0.934	1.11055705985989e-30	1
	HNRNPF	1.25835594220266e-34	0.319711	0.995	0.994	1.27949632203167e-30	1
	MYB	1.4587328559511e-34	0.333584	0.992	0.957	1.48323956793108e-30	1
	KCNA3	1.83388562586631e-34	0.817719	0.509	0.261	1.86469490438086e-30	1
	CCNB2	2.42695997545599e-34	0.87592	0.461	0.224	2.46773290304365e-30	1
	HSP90AA1	3.21762541727485e-34	0.355795	0.978	0.981	3.27168152428507e-30	1
	CDC20	3.84471231746114e-34	0.798176	0.554	0.307	3.90930348439448e-30	1
	CISH	4.05076706925479e-34	0.819194	0.563	0.314	4.11881995601827e-30	1
	CHST2	4.68863749091815e-34	0.87025	0.446	0.207	4.76740660076557e-30	1
	AP1S3	4.86945358861743e-34	0.688354	0.63	0.373	4.9512604089062e-30	1
	CD52	4.92542620080753e-34	0.915741	0.544	0.315	5.00817336098109e-30	1
	TAGAP	5.49911822018811e-34	0.939335	0.425	0.197	5.59150340628727e-30	1
	LTA4H	5.66381441310621e-34	0.347995	0.987	0.966	5.7589664952464e-30	1
	SACS	6.55250631175594e-34	0.74794	0.571	0.311	6.66258841779344e-30	1
	KARS	1.16740640434408e-33	0.765056	0.503	0.253	1.18701883193706e-29	1
	PRDX3	1.17791552369157e-33	0.752287	0.52	0.27	1.19770450448959e-29	1
	HMGN1	1.31618750276372e-33	0.415738	0.937	0.916	1.33829945281015e-29	1
	PCLAF	1.95009418218529e-33	0.778183	0.513	0.266	1.982855764446e-29	1
	MSN	2.11825545351269e-33	0.318902	0.997	0.979	2.1538421451317e-29	1
	HNRNPA0	2.62533798209163e-33	0.302945	0.998	0.993	2.66944366019077e-29	1
	PRR11	3.4294904002087e-33	0.941232	0.417	0.194	3.4871058389322e-29	1
	SNRPB	4.06026760187444e-33	0.360441	0.97	0.965	4.12848009758593e-29	1
	CD3E	4.41560008517421e-33	2.09153	0.186	0.038	4.48978216660514e-29	1
	NDC80	7.54038367054116e-33	0.92848	0.404	0.186	7.66706211620625e-29	1
	VASP	8.55686570538855e-33	0.296231	0.998	0.978	8.70062104923908e-29	1
	CXorf21	1.37910448728301e-32	0.346713	0.987	0.945	1.40227344266937e-28	1
	TPMT	2.19028561216728e-32	0.991045	0.357	0.151	2.22708241045169e-28	1
	SOCS1	2.82603766809711e-32	1.11042	0.37	0.164	2.87351510092114e-28	1
	SNRPE	3.20598299268408e-32	1.03799	0.341	0.139	3.25984350696118e-28	1
	POMP	3.71422161535576e-32	0.729611	0.512	0.268	3.77662053849374e-28	1
	CEP55	4.49315887994107e-32	0.983037	0.384	0.172	4.56864394912408e-28	1
	IGSF6	5.77920514421608e-32	0.837678	0.414	0.191	5.87629579063891e-28	1
	AKR1B1	6.55753463358943e-32	0.638989	0.676	0.449	6.66770121543373e-28	1
	IGFBP7	6.76796535010586e-32	0.303711	0.994	0.969	6.88166716798764e-28	1
	PTTG1	6.76835277866677e-32	0.749638	0.516	0.275	6.88206110534837e-28	1
	PNPO	9.01500775602526e-32	0.727133	0.523	0.279	9.16645988632649e-28	1
	GHRL	9.07135231766479e-32	1.40393	0.232	0.067	9.22375103660156e-28	1
	TNFAIP8L2	1.12140050728585e-31	0.761097	0.509	0.266	1.14024003580826e-27	1
	TGFB1	1.38194342304565e-31	0.666049	0.572	0.321	1.40516007255282e-27	1
	RFC3	1.54672572089573e-31	0.846916	0.424	0.202	1.57271071300678e-27	1
	IL32	1.56948351327977e-31	1.12064	0.661	0.534	1.59585083630287e-27	1
	GNB1	1.75753508738853e-31	0.297401	0.994	0.99	1.78706167685666e-27	1
	TRAPPC5	1.764182019322e-31	0.302449	0.991	0.989	1.79382027724661e-27	1
	GPR183	1.95926645631801e-31	0.823237	0.425	0.199	1.99218213278415e-27	1
	LCK	2.00672408709708e-31	2.43876	0.167	0.032	2.04043705176031e-27	1
	ACSL5	2.63344699436734e-31	0.85906	0.412	0.19	2.67768890387271e-27	1
	METTL1	2.72371368456729e-31	1.09522	0.339	0.142	2.76947207446802e-27	1
	KPTN	2.91131964358617e-31	1.20918	0.287	0.104	2.96022981359841e-27	1
	VNN1	3.04980389846276e-31	0.838138	0.47	0.242	3.10104060395693e-27	1
	MEF2D	3.63196424146365e-31	0.34526	0.969	0.947	3.69298124072023e-27	1
	CST7	4.07227687979618e-31	1.43421	0.243	0.076	4.14069113137676e-27	1
	METTL9	5.26753676611114e-31	0.283664	0.998	0.985	5.3560313837818e-27	1
	SMIM30	6.49993230356296e-31	0.727557	0.497	0.26	6.60913116626282e-27	1
	HAT1	7.35549334407432e-31	0.818951	0.485	0.255	7.47906563225477e-27	1
	STARD8	7.51815623236433e-31	0.792425	0.434	0.209	7.64446125706805e-27	1
	PSMB3	1.01600940444211e-30	0.721974	0.513	0.276	1.03307836243673e-26	1
	PPIA	1.0242843329192e-30	0.405547	0.949	0.95	1.04149230971224e-26	1
	KIF14	1.33937990244844e-30	0.973806	0.353	0.153	1.36188148480958e-26	1
	CCL18	1.37357307568723e-30	2.3519	0.159	0.028	1.39664910335877e-26	1
	DENND2D	1.56064569387878e-30	0.77541	0.436	0.211	1.58686454153594e-26	1
	ESCO2	1.63848072996028e-30	1.2046	0.273	0.096	1.66600720622362e-26	1
	GNA14	1.68648427971548e-30	0.906426	0.356	0.151	1.7148172156147e-26	1
	BANK1	1.95451419819659e-30	0.981853	0.368	0.165	1.98735003672629e-26	1
	NPM3	2.16024624521607e-30	0.792028	0.486	0.254	2.1965383821357e-26	1
	METRN	2.21821173619789e-30	0.766445	0.502	0.269	2.25547769336601e-26	1
	TWF2	2.32892157287451e-30	0.388766	0.944	0.912	2.36804745529881e-26	1
	SQOR	2.42309391614176e-30	0.464403	0.893	0.878	2.46380189393294e-26	1
	CTSG	2.54555430093475e-30	0.30931	0.999	0.978	2.58831961319045e-26	1
	USP11	2.60796949882297e-30	1.02304	0.324	0.131	2.65178338640319e-26	1
	SH3KBP1	3.37296144159407e-30	0.370242	0.961	0.917	3.42962719381286e-26	1
	TOMM34	4.91034932648071e-30	1.13679	0.31	0.127	4.99284319516559e-26	1
	EXOSC8	5.79230949142715e-30	0.649817	0.504	0.263	5.88962029088312e-26	1
	ALDH1B1	5.8751014102069e-30	0.81793	0.419	0.2	5.97380311389837e-26	1
	GSTO1	6.20803279536624e-30	0.68389	0.559	0.323	6.31232774632839e-26	1
	TRPV2	6.7105963600242e-30	0.635368	0.568	0.312	6.82333437887261e-26	1
	PCNA	6.82665417311526e-30	0.42191	0.912	0.886	6.9413419632236e-26	1
	YARS	7.56171096965401e-30	0.651216	0.606	0.368	7.6887477139442e-26	1
	HDAC9	7.82422944180183e-30	0.67998	0.521	0.276	7.9556764964241e-26	1
	CDCA5	1.01734298630872e-29	0.960988	0.381	0.178	1.0344343484787e-25	1
	PPP1R18	1.03181056394928e-29	0.289673	0.995	0.97	1.04914498142362e-25	1
	PLEK	1.11361046995848e-29	0.340839	0.983	0.931	1.13231912585378e-25	1
	KNL1	1.36633362373131e-29	0.742925	0.472	0.245	1.38928802861e-25	1
	DERA	1.40786410474577e-29	0.721307	0.493	0.265	1.43151622170549e-25	1
	TRGC2	1.64440918328963e-29	1.02488	0.342	0.149	1.67203525756889e-25	1
	LIX1L	1.68271764603742e-29	0.667342	0.569	0.325	1.71098730249085e-25	1
	MRTO4	1.70522775953997e-29	0.721523	0.505	0.268	1.73387558590024e-25	1
	ORC1	1.70666121847264e-29	0.69798	0.498	0.263	1.73533312694298e-25	1
	XPOT	1.84433448697411e-29	0.813146	0.422	0.206	1.87531930635528e-25	1
	IAH1	2.07749399317465e-29	0.636789	0.615	0.375	2.11239589225998e-25	1
	PSTPIP2	2.08962740713149e-29	0.472169	0.87	0.809	2.1247331475713e-25	1
	TRGC1	2.46946011595443e-29	0.872418	0.369	0.165	2.51094704590246e-25	1
	PHACTR1	2.47140744354261e-29	0.651002	0.547	0.3	2.51292708859413e-25	1
	POLR1A	3.12603430923179e-29	0.660364	0.532	0.294	3.17855168562688e-25	1
	FUT4	3.18580946124248e-29	0.257153	1	0.973	3.23933106019135e-25	1
	GOT2	3.41365661241372e-29	0.79135	0.452	0.233	3.47100604350227e-25	1
	UBASH3B	4.0816512034923e-29	0.634294	0.616	0.378	4.15022294371097e-25	1
	CCNA1	4.54887506028036e-29	0.776553	0.43	0.21	4.62529616129307e-25	1
	CYSLTR1	5.06672276052397e-29	0.63162	0.498	0.262	5.15184370290078e-25	1
	CD6	5.10549017857053e-29	2.58208	0.144	0.023	5.19126241357052e-25	1
	CCNE1	5.17362721974198e-29	0.974716	0.331	0.14	5.26054415703364e-25	1
	C1QBP	5.43415753126786e-29	0.731786	0.505	0.276	5.52545137779316e-25	1
	MYL12A	5.57701532039862e-29	0.717188	0.479	0.249	5.67070917778132e-25	1
	HAUS4	5.71679763375994e-29	0.619822	0.566	0.322	5.8128398340071e-25	1
	CD96	6.02272435295811e-29	2.35814	0.141	0.022	6.12390612208781e-25	1
	NUP37	6.52931267077218e-29	0.825566	0.437	0.226	6.63900512364115e-25	1
	GOLM1	6.87070050041649e-29	0.878553	0.393	0.19	6.98612826882348e-25	1
	CTSW	7.11000153583056e-29	0.993373	0.317	0.13	7.22944956163252e-25	1
	CPSF3	7.71136583364663e-29	0.62828	0.59	0.358	7.8409167796519e-25	1
	SPC25	8.23031550622604e-29	0.86486	0.379	0.177	8.36858480673064e-25	1
	SUSD3	8.70948688905519e-29	0.885813	0.385	0.182	8.85580626879132e-25	1
	EIPR1	9.19688337632166e-29	0.612932	0.518	0.28	9.35139101704386e-25	1
	LAT	9.43455067693125e-29	1.28236	0.27	0.101	9.59305112830369e-25	1
	MAP4K1	9.45530329588961e-29	0.632535	0.519	0.277	9.61415239126056e-25	1
	HMMR	9.7567829424022e-29	0.641411	0.587	0.347	9.92069689583456e-25	1
	DCTPP1	9.80314725098842e-29	0.6062	0.648	0.421	9.96784012480503e-25	1
	MCCC2	1.17187075645321e-28	0.6767	0.536	0.307	1.19155818516163e-24	1
	TARS	1.38682916604582e-28	0.852369	0.399	0.193	1.41012789603539e-24	1
	ARHGDIA	1.39132060623298e-28	0.340887	0.973	0.954	1.4146947924177e-24	1
	ORAI2	1.39613747555959e-28	0.640759	0.521	0.277	1.419592585149e-24	1
	PPIL3	2.07675397828057e-28	0.716198	0.489	0.265	2.11164344511568e-24	1
	BIRC3	2.11380009830657e-28	0.982477	0.334	0.147	2.14931193995812e-24	1
	SDSL	2.14419390412539e-28	1.12023	0.285	0.112	2.18021636171469e-24	1
	NANS	2.62153197439634e-28	0.683261	0.513	0.28	2.6655737115662e-24	1
	BIRC5	2.80013752799985e-28	0.68252	0.492	0.264	2.84717983847024e-24	1
	CLSPN	2.80515497632161e-28	0.612615	0.622	0.386	2.85228157992381e-24	1
	ZMAT3	2.86075416855661e-28	0.786011	0.411	0.198	2.90881483858837e-24	1
	TMEM170A	2.9702661526875e-28	0.647359	0.498	0.264	3.02016662405265e-24	1
	PAG1	2.99107821517192e-28	0.600936	0.561	0.317	3.04132832918681e-24	1
	GINS2	3.63869714284441e-28	0.673128	0.488	0.258	3.69982725484419e-24	1
	GZMK	3.77934622786344e-28	2.30579	0.15	0.028	3.84283924449155e-24	1
	RHNO1	4.08785606708789e-28	0.674046	0.508	0.278	4.15653204901497e-24	1
	B2M	4.26463486001939e-28	0.304766	0.999	0.997	4.33628072566771e-24	1
	FBXO4	4.31860058492499e-28	1.08266	0.267	0.097	4.39115307475172e-24	1
	HLX	4.65732530979919e-28	0.616461	0.572	0.327	4.73556837500381e-24	1
	MCM10	4.68517336579871e-28	1.02	0.308	0.127	4.76388427834412e-24	1
	BOLA3	4.86327359176584e-28	1.14442	0.298	0.124	4.9449765881075e-24	1
	RANGRF	5.21268251922133e-28	0.714408	0.491	0.266	5.30025558554425e-24	1
	RNASE2	5.34930996960643e-28	0.301709	0.999	0.963	5.43917837709581e-24	1
	VCAM1	5.45073524026421e-28	1.74823	0.191	0.052	5.54230759230065e-24	1
	GPX7	5.49615181491563e-28	0.90733	0.363	0.167	5.58848716540622e-24	1
	NDUFA2	5.82960177535118e-28	0.313032	0.977	0.971	5.92753908517708e-24	1
	ATP5MPL	6.56411714588284e-28	0.739214	0.415	0.203	6.67439431393367e-24	1
	KIF22	6.71611033198978e-28	0.68429	0.513	0.288	6.82894098556721e-24	1
	PARVG	7.55647744110689e-28	0.265647	0.998	0.967	7.68342626211748e-24	1
	RELB	7.7819434586019e-28	0.743788	0.468	0.249	7.91268010870641e-24	1
	EMILIN2	7.88164491207964e-28	0.295272	0.987	0.953	8.01405654660258e-24	1
	ELMO1	8.76119295853018e-28	0.614593	0.586	0.343	8.90838100023348e-24	1
	FECH	1.15714754991658e-27	0.724549	0.443	0.225	1.17658762875518e-23	1
	ELOC	1.43313628938653e-27	0.670466	0.517	0.287	1.45721297904822e-23	1
	RRP9	1.48856103804316e-27	0.705477	0.451	0.233	1.51356886348228e-23	1
	GYG1	1.49053765872114e-27	0.693645	0.454	0.234	1.51557869138766e-23	1
	FSD1L	1.58827935502113e-27	0.939205	0.32	0.136	1.61496244818549e-23	1
	SAC3D1	1.70189603392598e-27	0.770433	0.418	0.21	1.73048788729594e-23	1
	TNF	1.7067503671635e-27	0.851014	0.404	0.202	1.73542377333185e-23	1
	ARL6IP5	1.73412244330302e-27	0.274925	0.992	0.974	1.76325570035051e-23	1
	CCR2	1.78608729236769e-27	0.597664	0.574	0.327	1.81609355887947e-23	1
	MND1	1.90296649796566e-27	1.115	0.289	0.117	1.93493633513149e-23	1
	C20orf27	2.19720737958591e-27	0.896155	0.344	0.154	2.23412046356296e-23	1
	BRCA2	2.31130539884728e-27	0.628251	0.538	0.303	2.35013532954791e-23	1
	NCL	2.54014887075911e-27	0.309283	0.97	0.975	2.58282337178786e-23	1
	STRIP2	2.54785052328954e-27	0.847635	0.355	0.161	2.59065441208081e-23	1
	MVP	2.73357518934979e-27	0.919159	0.347	0.159	2.77949925253086e-23	1
	RIPOR2	2.7657545486894e-27	0.278134	0.991	0.956	2.81221922510738e-23	1
	CSK	2.82896046783523e-27	0.308339	0.977	0.954	2.87648700369486e-23	1
	ZWINT	2.87988140045038e-27	0.572584	0.686	0.483	2.92826340797794e-23	1
	GART	2.92010110913555e-27	0.659132	0.548	0.32	2.96915880776903e-23	1
	UHRF1	2.92911556549749e-27	0.365437	0.928	0.91	2.97832470699785e-23	1
	TAF1B	3.0350849934146e-27	1.12522	0.268	0.102	3.08607442130397e-23	1
	TMEM176A	3.82221748775688e-27	0.650239	0.682	0.524	3.8864307415512e-23	1
	TRIP13	3.84054193997866e-27	0.79141	0.402	0.198	3.9050630445703e-23	1
	CD27	3.92943238556915e-27	2.48862	0.133	0.021	3.99544684964671e-23	1
	CYFIP2	3.96562963949262e-27	0.790185	0.378	0.177	4.03225221743609e-23	1
	NME2	4.25343292755317e-27	0.346994	0.961	0.959	4.32489060073606e-23	1
	MAGOH	4.56393996498415e-27	0.700267	0.476	0.256	4.64061415639588e-23	1
	TLN1	4.72635063117684e-27	0.293051	0.986	0.967	4.80575332178061e-23	1
	GDAP1	4.84611227037013e-27	1.06674	0.286	0.116	4.92752695651235e-23	1
	ARHGAP25	4.94482311273425e-27	0.600287	0.541	0.307	5.02789614102819e-23	1
	HSPA8	5.02751910655104e-27	0.34355	0.966	0.972	5.1119814275411e-23	1
	FEZ1	5.10894899620194e-27	0.5605	0.57	0.324	5.19477933933813e-23	1
	HSPA9	5.20396132973502e-27	0.633651	0.52	0.284	5.29138788007457e-23	1
	FAM98B	5.2101381743684e-27	0.663763	0.501	0.277	5.29766849569778e-23	1
	KIF18B	5.47416395383197e-27	0.839269	0.372	0.176	5.56612990825635e-23	1
	TCF7	5.53726262615317e-27	2.55114	0.137	0.023	5.63028863827254e-23	1
	ATP5F1E	6.00811967001233e-27	0.332887	0.963	0.961	6.10905608046854e-23	1
	PARP1	6.05326024231984e-27	0.566042	0.601	0.36	6.15495501439081e-23	1
	GAS7	6.77583631526654e-27	0.28174	0.996	0.984	6.88967036536302e-23	1
	FOXM1	7.07602473320545e-27	0.613865	0.5	0.265	7.1949019487233e-23	1
	NDUFAF8	7.5757847135366e-27	0.357075	0.932	0.918	7.70305789672402e-23	1
	BLOC1S1	7.60965010091684e-27	0.318977	0.975	0.961	7.73749222261225e-23	1
	CPSF4	7.68651124616881e-27	0.739469	0.464	0.253	7.81564463510445e-23	1
	NUP107	8.92131153067976e-27	0.575974	0.564	0.331	9.07118956439518e-23	1
	KIF21B	8.96375158676706e-27	0.847335	0.345	0.155	9.11434261342475e-23	1
	AOC1	9.03034087501895e-27	0.797611	0.347	0.156	9.18205060171927e-23	1
	HAX1	9.88323522225181e-27	0.609899	0.586	0.354	1.00492735739856e-22	1
	HDDC3	1.02496811073082e-26	0.656925	0.503	0.28	1.0421875749911e-22	1
	THOP1	1.12796655921686e-26	0.61814	0.534	0.304	1.1469163974117e-22	1
	SPAG5	1.19913682176443e-26	0.67948	0.479	0.259	1.21928232037008e-22	1
	GTF2B	1.23825014700499e-26	0.609046	0.542	0.307	1.25905274947467e-22	1
	TMEM38B	1.23826798895158e-26	0.655538	0.49	0.269	1.25907089116597e-22	1
	GALK1	1.2710997459265e-26	0.627718	0.521	0.288	1.29245422165806e-22	1
	ALYREF	1.34699184070753e-26	0.682783	0.437	0.222	1.36962130363142e-22	1
	ARRB1	1.43800955193993e-26	0.329294	0.962	0.928	1.46216811241252e-22	1
	PRKCD	1.48628534076386e-26	0.294315	0.992	0.971	1.5112549344887e-22	1
	SHMT2	1.55005442254553e-26	0.710626	0.383	0.181	1.57609533684429e-22	1
	CCT3	1.61400062797272e-26	0.596838	0.557	0.324	1.64111583852266e-22	1
	YRDC	1.7514441599725e-26	0.612697	0.517	0.292	1.78086842186003e-22	1
	SEPTIN1	1.80977782170669e-26	1.28427	0.239	0.085	1.84018208911136e-22	1
	EPB41L2	1.81868893688213e-26	0.769501	0.389	0.189	1.84924291102175e-22	1
	NFKB2	2.02903807729564e-26	0.607975	0.689	0.506	2.06312591699421e-22	1
	LLPH	2.03773965684864e-26	1.04317	0.292	0.121	2.0719736830837e-22	1
	IL2RG	2.1011527097747e-26	0.556336	0.733	0.565	2.13645207529891e-22	1
	CD4	2.12659541490342e-26	0.336553	0.973	0.922	2.1623222178738e-22	1
	RHOH	2.19159792084006e-26	2.03274	0.153	0.033	2.22841676591017e-22	1
	RUNX3	2.36554697511811e-26	1.36128	0.233	0.083	2.40528816430009e-22	1
	NCAPG	2.37263908165574e-26	0.711124	0.473	0.255	2.41249941822756e-22	1
	HS3ST3B1	2.51982654312304e-26	0.840457	0.335	0.15	2.56215962904751e-22	1
	LIMD2	2.96299859892401e-26	0.358528	0.933	0.87	3.01277697538593e-22	1
	RAD51	3.29254614781156e-26	0.697069	0.456	0.241	3.34786092309479e-22	1
	SYK	3.34134011002531e-26	0.284846	0.995	0.966	3.39747462387373e-22	1
	IPO5	3.34376578902523e-26	0.621634	0.536	0.308	3.39994105428085e-22	1
	BLM	3.42336904083526e-26	0.802886	0.348	0.159	3.4808816407213e-22	1
	GNA13	3.74482822243991e-26	0.581607	0.557	0.329	3.8077413365769e-22	1
	ADAMDEC1	4.18843293146871e-26	1.0374	0.315	0.142	4.25879860471739e-22	1
	PSMB9	4.47263799233068e-26	0.510651	0.846	0.817	4.54777831060183e-22	1
	PAK2	4.59156864789729e-26	0.589643	0.517	0.29	4.66870700118196e-22	1
	CDK1	4.60191841591719e-26	0.661733	0.523	0.306	4.6792306453046e-22	1
	NDUFA9	4.63571166196327e-26	0.596924	0.542	0.311	4.71359161788425e-22	1
	CCT4	4.85905291821313e-26	0.616264	0.516	0.288	4.94068500723911e-22	1
	PSMA5	5.10178183320486e-26	0.615201	0.503	0.276	5.1874917680027e-22	1
	PIM2	5.14480341358087e-26	0.87698	0.338	0.154	5.23123611092903e-22	1
	UXS1	5.47632234957738e-26	0.574804	0.496	0.269	5.56832456505028e-22	1
	UBE2T	5.85211004759326e-26	0.825298	0.355	0.167	5.95042549639282e-22	1
	ATP6V0E2	5.90574007461962e-26	0.968349	0.304	0.131	6.00495650787323e-22	1
	SUPT20H	5.91139897187232e-26	0.602387	0.485	0.259	6.01071047459978e-22	1
	PDCD5	6.07216986551147e-26	0.548561	0.625	0.392	6.17418231925206e-22	1
	PSMA3	7.01382404228236e-26	0.665255	0.436	0.224	7.13165628619271e-22	1
	AKR1A1	7.01953301326526e-26	0.31125	0.965	0.958	7.13746116788812e-22	1
	LYAR	7.3614730756421e-26	0.595178	0.603	0.378	7.48514582331289e-22	1
	HTR7	7.49228096164829e-26	0.60407	0.501	0.274	7.61815128180398e-22	1
	GGT5	7.50101922874128e-26	0.973025	0.331	0.152	7.62703635178414e-22	1
	ATAD2	7.8624865784271e-26	0.631975	0.523	0.298	7.99457635294468e-22	1
	DTL	8.48960592678707e-26	0.615339	0.511	0.288	8.6322313063571e-22	1
	ZDHHC4	8.63419493477324e-26	0.684923	0.463	0.249	8.77924940967743e-22	1
	HACD1	8.75817822448026e-26	0.856401	0.358	0.171	8.90531561865153e-22	1
	HIST1H4J	9.17977598173276e-26	0.666787	0.468	0.256	9.33399621822588e-22	1
	KLHL6	9.38227109210971e-26	0.811359	0.352	0.164	9.53989324645716e-22	1
	ARHGAP31	9.38894914148061e-26	0.964281	0.32	0.145	9.54668348705748e-22	1
	NAXE	1.00983614380594e-25	0.613893	0.553	0.323	1.02680139102188e-21	1
	CLTA	1.03395478244277e-25	0.276279	0.991	0.989	1.05132522278781e-21	1
	NDUFS8	1.18934933379174e-25	0.574863	0.586	0.354	1.20933040259944e-21	1
	GFER	1.23480619744442e-25	0.709405	0.421	0.216	1.25555094156149e-21	1
	PLEKHB2	1.28132807679145e-25	0.298602	0.979	0.969	1.30285438848155e-21	1
	ACADS	1.37923176732366e-25	0.907037	0.322	0.144	1.4024028610147e-21	1
	ARPC3	1.46420663819145e-25	0.318356	0.959	0.936	1.48880530971307e-21	1
	CTSC	1.47083259915553e-25	0.379495	0.929	0.883	1.49554258682134e-21	1
	ICAM1	1.47202761252443e-25	0.705094	0.416	0.21	1.49675767641484e-21	1
	ATP5F1C	1.49001136140964e-25	0.614654	0.528	0.3	1.51504355228132e-21	1
	POLR3D	1.55108697121787e-25	0.8128	0.362	0.173	1.57714523233433e-21	1
	NAA38	1.59128017806683e-25	0.326172	0.966	0.955	1.61801368505836e-21	1
	WDR7	1.6804872082811e-25	0.847364	0.331	0.15	1.70871939338022e-21	1
	PTPN7	1.70136952073326e-25	0.366885	0.907	0.862	1.72995252868158e-21	1
	RTF2	1.78605654981533e-25	0.351516	0.929	0.925	1.81606229985223e-21	1
	RPP25	1.87237446595534e-25	1.1103	0.254	0.098	1.90383035698339e-21	1
	POC1A	1.91666313263915e-25	0.767625	0.392	0.196	1.94886307326749e-21	1
	PDE3B	1.93725291100237e-25	0.648426	0.472	0.253	1.96979875990721e-21	1
	FGF10	1.94081899271492e-25	1.56809	0.173	0.045	1.97342475179253e-21	1
	DNMT1	1.95361020892365e-25	0.308782	0.965	0.938	1.98643086043357e-21	1
	ADIPOR2	1.96653659754676e-25	0.630697	0.522	0.304	1.99957441238555e-21	1
	COMMD8	2.05898615713095e-25	0.726191	0.442	0.239	2.09357712457075e-21	1
	TUBG1	2.06546366887305e-25	0.593927	0.52	0.292	2.10016345851012e-21	1
	PSMA2	2.09722449431305e-25	0.702526	0.433	0.228	2.13245786581751e-21	1
	SNRPB2	2.13376738685868e-25	0.708748	0.438	0.232	2.16961467895791e-21	1
	RASAL3	2.20651152286368e-25	0.882174	0.32	0.142	2.24358091644779e-21	1
	RNF175	2.37356345174844e-25	1.20209	0.223	0.076	2.41343931773781e-21	1
	STMN1	2.50881569421244e-25	0.767532	0.374	0.183	2.55096379787521e-21	1
	INTS12	2.677193954865e-25	0.873277	0.344	0.163	2.72217081330674e-21	1
	HASPIN	2.78492713367818e-25	0.912359	0.309	0.135	2.83171390952397e-21	1
	NUDT15	2.9386209308061e-25	0.856439	0.356	0.173	2.98798976244365e-21	1
	ATP6V1F	2.9402271753828e-25	0.352723	0.93	0.929	2.98962299192923e-21	1
	LRMP	2.98181860413108e-25	0.533857	0.537	0.305	3.03191315668049e-21	1
	DTYMK	2.99793586544262e-25	0.54796	0.571	0.342	3.04830118798205e-21	1
	DAP	3.08117239381675e-25	0.433594	0.836	0.775	3.13293609003287e-21	1
	SH2B3	3.08386367164852e-25	0.561524	0.549	0.319	3.13567258133222e-21	1
	PPA1	3.20149517213633e-25	0.485993	0.818	0.727	3.25528029102822e-21	1
	MIS18A	3.39508975038616e-25	1.01512	0.273	0.111	3.45212725819265e-21	1
	PLPBP	3.43047079539973e-25	0.56446	0.63	0.406	3.48810270476245e-21	1
	PRPS1	3.83084170528905e-25	0.730179	0.408	0.207	3.89519984593791e-21	1
	NXPE3	3.84628624623016e-25	0.60957	0.524	0.3	3.91090385516683e-21	1
	SMCO4	3.93576850915487e-25	0.606497	0.5	0.279	4.00188942010867e-21	1
	CDCA8	4.11220595511356e-25	0.748468	0.41	0.21	4.18129101515947e-21	1
	TOR3A	4.11222074840236e-25	0.594323	0.483	0.267	4.18130605697552e-21	1
	FCER1G	4.12586309636761e-25	0.2774	0.995	0.952	4.19517759638658e-21	1
	BUB1	4.26774666272838e-25	0.805494	0.366	0.179	4.33944480666221e-21	1
	PUS1	4.86269670389695e-25	0.664737	0.471	0.258	4.94439000852242e-21	1
	ERCC2	4.9817798290621e-25	0.776914	0.379	0.189	5.06547373019034e-21	1
	TFDP1	5.05150551724104e-25	0.604908	0.513	0.291	5.13637080993069e-21	1
	ACOT7	5.52937040493303e-25	0.720827	0.432	0.231	5.6222638277359e-21	1
	TNC	5.55390400419224e-25	0.832436	0.407	0.214	5.64720959146267e-21	1
	NUBP2	5.55568741532596e-25	0.651872	0.494	0.276	5.64902296390343e-21	1
	ATIC	5.63002306492135e-25	0.585735	0.675	0.503	5.72460745241202e-21	1
	AC091057.6	5.95470326718099e-25	0.75215	0.355	0.168	6.05474228206963e-21	1
	ST6GAL1	6.91393392259068e-25	0.613177	0.492	0.276	7.0300880124902e-21	1
	PDXP	7.01323428478e-25	0.85771	0.371	0.187	7.1310566207643e-21	1
	RAB33A	7.5392622107906e-25	1.15169	0.232	0.084	7.66592181593188e-21	1
	FAM117A	7.65985036999993e-25	0.748148	0.41	0.213	7.78853585621593e-21	1
	ARL4A	7.7291615894333e-25	0.758094	0.404	0.207	7.85901150413578e-21	1
	RAP1GDS1	7.86334996404093e-25	0.631121	0.477	0.265	7.99545424343682e-21	1
	IL12RB1	8.98909380453541e-25	0.864418	0.313	0.14	9.1401105804516e-21	1
	GCH1	9.663004396946e-25	1.11974	0.26	0.104	9.8253428708147e-21	1
	ARTN	1.04069100388952e-24	0.632513	0.469	0.256	1.05817461275486e-20	1
	NDUFA11	1.0435955483767e-24	0.594998	0.561	0.338	1.06112795358943e-20	1
	MAL	1.06152319400673e-24	1.44715	0.129	0.022	1.07935678366604e-20	1
	COMMD9	1.0661217947008e-24	0.714674	0.443	0.245	1.08403264085178e-20	1
	GARS	1.08201973274746e-24	0.580056	0.566	0.339	1.10019766425762e-20	1
	CCR4	1.10488462986355e-24	2.47885	0.118	0.017	1.12344669164526e-20	1
	KIF20A	1.12273884030966e-24	0.960521	0.309	0.14	1.14160085282686e-20	1
	PTGER4	1.13051843871435e-24	0.575709	0.513	0.289	1.14951114848475e-20	1
	TNFRSF9	1.19891064085659e-24	2.20322	0.13	0.023	1.21905233962298e-20	1
	RAD51AP1	1.23844213901358e-24	0.812234	0.367	0.182	1.25924796694901e-20	1
	UROS	1.27636415778407e-24	0.544762	0.596	0.364	1.29780707563485e-20	1
	APOBEC3C	1.34553183604909e-24	0.365902	0.9	0.868	1.36813677089472e-20	1
	PPIH	1.39263501989041e-24	0.78418	0.378	0.188	1.41603128822457e-20	1
	IRF1	1.40608942749157e-24	0.641047	0.63	0.44	1.42971172987343e-20	1
	TMEM60	1.45299420022694e-24	0.870272	0.311	0.139	1.47740450279075e-20	1
	KIF2C	1.46206133318772e-24	0.695726	0.439	0.231	1.48662396358527e-20	1
	GTF3C6	1.54224474332435e-24	0.767364	0.381	0.193	1.5681544550122e-20	1
	MTMR6	1.56371717729669e-24	0.630038	0.451	0.242	1.58998762587528e-20	1
	GPD2	1.72214086730912e-24	0.597829	0.559	0.339	1.75107283387991e-20	1
	ABHD15	1.88829017271516e-24	0.555082	0.556	0.328	1.92001344761677e-20	1
	FTSJ1	1.91052379117044e-24	0.625063	0.461	0.253	1.9426205908621e-20	1
	GNAI2	1.96424668985038e-24	0.310173	0.967	0.935	1.99724603423986e-20	1
	CD69	2.15487411981846e-24	2.43007	0.129	0.024	2.19107600503141e-20	1
	FUOM	2.5477461851628e-24	0.581941	0.513	0.291	2.59054832107353e-20	1
	SH2D1A	2.61761544425292e-24	3.37897	0.101	0.01	2.66159138371637e-20	1
	ODC1	2.79260929999966e-24	0.983443	0.283	0.121	2.83952513623966e-20	1
	AKT3	3.11563228023526e-24	0.582354	0.507	0.284	3.16797490254321e-20	1
	MTX1	3.15804181474712e-24	1.11912	0.243	0.093	3.21109691723487e-20	1
	PSME2	3.30558141732541e-24	0.902825	0.313	0.143	3.36111518513648e-20	1
	DUSP10	3.39856918363933e-24	0.576212	0.51	0.287	3.45566514592447e-20	1
	CRYL1	3.51739599648474e-24	0.618408	0.459	0.249	3.57648824922568e-20	1
	TBC1D10C	3.53488635369753e-24	0.584198	0.523	0.304	3.59427244443964e-20	1
	HNRNPM	3.54346190307181e-24	0.63749	0.459	0.256	3.60299206304341e-20	1
	PHACTR3	3.60446027797515e-24	0.638162	0.5	0.285	3.66501521064514e-20	1
	SNX17	3.71279226381231e-24	0.336545	0.934	0.91	3.77516717384435e-20	1
	STN1	3.74444636080736e-24	0.893892	0.322	0.15	3.80735305966892e-20	1
	HIST1H2BB	3.82711907026187e-24	0.999053	0.282	0.122	3.89141467064226e-20	1
	IL21R	3.99013707204339e-24	1.63914	0.17	0.047	4.05717137485371e-20	1
	GZMA	4.08815098156035e-24	1.95529	0.153	0.037	4.15683191805057e-20	1
	MS4A3	4.1848751608511e-24	1.07551	0.264	0.108	4.2551810635534e-20	1
	ARL2	4.37580223694242e-24	0.334333	0.932	0.9	4.44931571452305e-20	1
	C12orf10	4.41103995129874e-24	0.63758	0.502	0.288	4.48514542248056e-20	1
	UBE2J1	4.5070009226169e-24	0.342496	0.935	0.923	4.58271853811686e-20	1
	LRRC58	4.51362068034028e-24	0.330273	0.937	0.922	4.58944950776999e-20	1
	PRPF4	4.60040239240729e-24	0.634349	0.486	0.279	4.67768915259974e-20	1
	PEPD	4.69352282221867e-24	0.617561	0.537	0.322	4.77237400563194e-20	1
	MT1F	4.70248414434467e-24	0.565828	0.524	0.302	4.78148587796966e-20	1
	GPR84	5.1040341144621e-24	0.761148	0.315	0.139	5.18978188758506e-20	1
	NDUFA6	5.24542091702275e-24	0.760683	0.357	0.175	5.33354398842874e-20	1
	RFTN1	5.26886621470769e-24	0.650308	0.451	0.247	5.35738316711478e-20	1
	GRB2	5.2908173980113e-24	0.306773	0.965	0.944	5.37970313029789e-20	1
	CDC25A	5.29466696859357e-24	0.766067	0.342	0.162	5.38361737366594e-20	1
	PCBD1	5.87700806802978e-24	0.517559	0.654	0.441	5.97574180357268e-20	1
	SLAMF1	5.96610260912908e-24	1.16615	0.221	0.079	6.06633313296245e-20	1
	TYW3	6.16948943115601e-24	0.745012	0.371	0.186	6.27313685359943e-20	1
	RBFA	6.42579780285469e-24	0.65361	0.446	0.244	6.53375120594265e-20	1
	PAF1	6.43552012410822e-24	0.646877	0.478	0.268	6.54363686219324e-20	1
	MPHOSPH9	6.52032127231563e-24	0.504095	0.548	0.313	6.62986266969053e-20	1
	ACSL4	6.56609773917246e-24	0.533961	0.592	0.366	6.67640818119055e-20	1
	COX6B1	7.10585647300062e-24	0.292418	0.974	0.97	7.22523486174703e-20	1
	SKAP1	7.33991664894141e-24	1.86218	0.134	0.026	7.46322724864362e-20	1
	NSMCE1	7.45191360388474e-24	0.609233	0.515	0.307	7.57710575243e-20	1
	NDUFA8	7.73462359113429e-24	0.579884	0.579	0.359	7.86456526746534e-20	1
	DCAF13	7.87922802607772e-24	0.66989	0.439	0.239	8.01159905691583e-20	1
	POLR2L	8.24457858761743e-24	0.269707	0.975	0.979	8.3830875078894e-20	1
	AGAP2	8.36913463293589e-24	0.553268	0.502	0.283	8.50973609476921e-20	1
	NXT2	8.37224023149532e-24	0.542198	0.699	0.535	8.51289386738444e-20	1
	RINL	8.54088156566109e-24	0.981221	0.268	0.112	8.68436837596419e-20	1
	SF3A1	8.58818642922118e-24	0.526219	0.564	0.33	8.7324679612321e-20	1
	ATG3	8.68219029185692e-24	0.360589	0.906	0.886	8.82805108876011e-20	1
	RFC2	8.97843716130471e-24	0.630296	0.486	0.277	9.12927490561463e-20	1
	KBTBD8	8.99064644540455e-24	1.02202	0.25	0.098	9.14168930568734e-20	1
	GTSE1	9.67097136315256e-24	0.721585	0.402	0.21	9.83344368205353e-20	1
	CCNA2	1.00839611612597e-23	0.561464	0.544	0.32	1.02533717087689e-19	1
	SOD1	1.02998012066088e-23	0.602867	0.512	0.296	1.04728378668798e-19	1
	OXNAD1	1.03088177215936e-23	0.680699	0.408	0.214	1.04820058593164e-19	1
	GMNN	1.05028570686e-23	0.556247	0.517	0.299	1.06793050673525e-19	1
	TMEM126A	1.08348502281632e-23	0.859756	0.3	0.133	1.10168757119964e-19	1
	PRRC2A	1.13728803486427e-23	0.562264	0.51	0.293	1.15639447384999e-19	1
	APOBEC3B	1.17235681657577e-23	1.20768	0.231	0.088	1.19205241109424e-19	1
	LACTB	1.2187910158435e-23	0.553696	0.521	0.302	1.23926670490967e-19	1
	NFU1	1.31380274151249e-23	0.694361	0.384	0.196	1.3358746275699e-19	1
	PTPN22	1.34122378892405e-23	0.591527	0.471	0.261	1.36375634857797e-19	1
	SLC35B2	1.34772266115799e-23	0.655331	0.49	0.288	1.37036440186544e-19	1
	C9orf64	1.43235627740763e-23	0.955292	0.289	0.127	1.45641986286808e-19	1
	MBNL1	1.55930585933887e-23	0.272768	0.984	0.971	1.58550219777576e-19	1
	E2F3	1.59797970524155e-23	0.553058	0.512	0.293	1.62482576428961e-19	1
	CSF2RB	1.63968247114338e-23	0.604015	0.459	0.249	1.66722913665858e-19	1
	ZDHHC12	1.69228823743958e-23	0.632701	0.475	0.27	1.72071867982857e-19	1
	ATP8B2	1.78889168993937e-23	1.34965	0.19	0.061	1.81894507033035e-19	1
	GEN1	1.79412175743095e-23	0.655444	0.389	0.196	1.82426300295579e-19	1
	LGALS12	1.92759793177339e-23	0.737638	0.399	0.21	1.95998157702718e-19	1
	PKMYT1	1.94831264745905e-23	0.58616	0.534	0.316	1.98104429993637e-19	1
	GRWD1	1.98403998613676e-23	0.55209	0.517	0.298	2.01737185790386e-19	1
	STK17A	2.02734665763063e-23	0.959663	0.279	0.12	2.06140608147883e-19	1
	SRI	2.03257734833901e-23	0.611878	0.531	0.32	2.0667246477911e-19	1
	RCC1	2.03375824679413e-23	0.658018	0.497	0.293	2.06792538534027e-19	1
	TNFRSF4	2.0634553787305e-23	2.11372	0.135	0.029	2.09812142909317e-19	1
	CALM1	2.1487391571168e-23	1.23105	0.218	0.08	2.18483797495636e-19	1
	CD28	2.15930450947424e-23	2.10267	0.135	0.029	2.19558082523341e-19	1
	KLHL15	2.18802005830105e-23	0.94906	0.274	0.118	2.2247787952805e-19	1
	SLC9A7	2.19280006832429e-23	1.38021	0.194	0.064	2.22963910947214e-19	1
	UBD	2.37320460825541e-23	3.13271	0.103	0.012	2.4130744456741e-19	1
	TNIK	2.52779784487606e-23	1.70559	0.165	0.046	2.57026484866998e-19	1
	ELP3	2.52974333936543e-23	0.551013	0.53	0.311	2.57224302746677e-19	1
	FAM216A	2.57440449139168e-23	0.899894	0.282	0.122	2.61765448684706e-19	1
	NSMCE3	2.76501070693128e-23	0.600348	0.477	0.271	2.81146288680773e-19	1
	DLGAP5	2.76803406524179e-23	0.768115	0.343	0.166	2.81453703753785e-19	1
	CWC27	2.95934289576564e-23	0.64922	0.416	0.222	3.0090598564145e-19	1
	IFI27L2	2.99342143661686e-23	0.579736	0.592	0.378	3.04371091675203e-19	1
	LDHB	3.02423426685651e-23	0.487342	0.746	0.595	3.0750414025397e-19	1
	MRC1	3.14598353644102e-23	1.00592	0.261	0.108	3.19883605985323e-19	1
	CFAP298	3.20918280739976e-23	0.570291	0.558	0.34	3.26309707856408e-19	1
	ENPP4	3.24242554430083e-23	1.08682	0.244	0.098	3.29689829344509e-19	1
	INTS7	3.39016543845589e-23	0.590881	0.495	0.283	3.44712021782195e-19	1
	SNX8	3.40882456778875e-23	0.57773	0.501	0.284	3.4660928205276e-19	1
	MCOLN2	3.64270239773662e-23	0.96707	0.25	0.1	3.7038997980186e-19	1
	NIP7	3.6621767550377e-23	0.55941	0.597	0.382	3.72370132452233e-19	1
	OSTC	3.78439176015468e-23	0.796595	0.334	0.162	3.84796954172528e-19	1
	LARP1	3.84762440504483e-23	0.544947	0.512	0.294	3.91226449504958e-19	1
	PIK3CG	3.9593816837903e-23	0.561788	0.529	0.31	4.02589929607797e-19	1
	HOXA11	3.99457866095926e-23	1.25893	0.217	0.08	4.06168758246338e-19	1
	ST8SIA6	4.07923002583885e-23	0.702031	0.415	0.224	4.14776109027294e-19	1
	NUF2	4.20944197115552e-23	0.625612	0.45	0.248	4.28016059627093e-19	1
	AIMP2	4.58358430224112e-23	0.553667	0.596	0.378	4.66058851851878e-19	1
	SSBP1	4.9734216313615e-23	0.602242	0.511	0.298	5.05697511476837e-19	1
	PSMD4	4.98150310858043e-23	0.523105	0.537	0.315	5.06519236080458e-19	1
	FANCB	5.10825845136114e-23	0.940571	0.265	0.111	5.19407719334401e-19	1
	SNAPIN	5.35208532670197e-23	0.632587	0.467	0.267	5.44200036019056e-19	1
	EFL1	5.80825567134085e-23	0.797677	0.332	0.16	5.90583436661938e-19	1
	CHCHD7	6.04704800027612e-23	0.506107	0.611	0.386	6.14863840668076e-19	1
	DUSP2	6.38736495265501e-23	0.817855	0.314	0.147	6.49467268385962e-19	1
	BRIX1	6.77722984950634e-23	0.631508	0.49	0.288	6.89108731097804e-19	1
	CIB1	7.00353961299967e-23	0.603394	0.484	0.274	7.12119907849806e-19	1
	EOMES	7.32664587135261e-23	2.70288	0.106	0.014	7.44973352199134e-19	1
	LYRM4	7.74293223464808e-23	0.87642	0.307	0.143	7.87301349619017e-19	1
	CD48	7.87451309592749e-23	1.42416	0.182	0.057	8.00680491593907e-19	1
	ELP6	7.89907441128714e-23	0.577991	0.477	0.269	8.03177886139676e-19	1
	TXNL4A	8.0724545132618e-23	0.308718	0.96	0.951	8.2080717490846e-19	1
	CCNQ	8.18708300654488e-23	0.629425	0.43	0.23	8.32462600105483e-19	1
	ARCN1	8.2269758335059e-23	0.295247	0.952	0.953	8.3651890275088e-19	1
	NOL7	8.22972581487375e-23	0.838336	0.349	0.176	8.36798520856363e-19	1
	EMC6	8.64288725923407e-23	0.566542	0.543	0.331	8.7880877651892e-19	1
	ATP23	8.9479791572837e-23	0.762647	0.364	0.186	9.09830520712607e-19	1
	LDLRAD4	9.04370192571334e-23	1.28857	0.202	0.071	9.19563611806532e-19	1
	IBTK	9.07744111456047e-23	0.541331	0.534	0.316	9.22994212528508e-19	1
	CDKN3	9.23630826534127e-23	0.853915	0.309	0.144	9.391478244199e-19	1
	IDH3A	9.42982206360766e-23	0.626228	0.436	0.236	9.58824307427627e-19	1
	TNFRSF6B	9.59379529219792e-23	0.841121	0.317	0.149	9.75497105310684e-19	1
	LAMTOR5	9.72232912503265e-23	0.793853	0.34	0.168	9.8856642543332e-19	1
	GEMIN6	9.74837953440066e-23	0.801583	0.331	0.161	9.91215231057859e-19	1
	FAM107B	9.79178436380001e-23	0.271578	0.992	0.953	9.95628634111185e-19	1
	MSRB2	9.89406640961625e-23	0.697552	0.408	0.222	1.00602867252978e-18	1
	SETDB2	1.00330931478359e-22	0.5497	0.498	0.285	1.02016491127196e-18	1
	ZMPSTE24	1.04858149060728e-22	0.541159	0.585	0.374	1.06619765964948e-18	1
	FANCG	1.17835973503303e-22	0.625849	0.397	0.206	1.19815617858158e-18	1
	PLCG2	1.18669257709317e-22	0.551956	0.506	0.292	1.20662901238834e-18	1
	CCNF	1.20052707673281e-22	0.680915	0.404	0.218	1.22069593162192e-18	1
	CTNNBL1	1.25532204704724e-22	0.516901	0.634	0.425	1.27641145743764e-18	1
	NTPCR	1.26465078704007e-22	0.722981	0.386	0.202	1.28589692026235e-18	1
	SMC2	1.26995815705972e-22	0.512825	0.597	0.373	1.29129345409832e-18	1
	HENMT1	1.30725802512149e-22	0.838479	0.32	0.152	1.32921995994354e-18	1
	BYSL	1.34802600111727e-22	0.726723	0.396	0.214	1.37067283793604e-18	1
	UBE2D2	1.36815612042647e-22	0.629707	0.425	0.229	1.39114114324963e-18	1
	TRIAP1	1.37756421223247e-22	0.720622	0.411	0.225	1.40070729099797e-18	1
	LANCL2	1.40544867357187e-22	0.772108	0.346	0.171	1.42906021128787e-18	1
	KIF15	1.40618408339082e-22	0.758392	0.333	0.163	1.42980797599178e-18	1
	SCPEP1	1.439597962222e-22	0.258549	0.995	0.971	1.46378320798733e-18	1
	ZMAT5	1.47936655483513e-22	0.604836	0.487	0.28	1.50421991295636e-18	1
	TNFSF4	1.50128726802846e-22	1.01387	0.26	0.111	1.52650889413134e-18	1
	NUDT7	1.50751679320774e-22	0.650567	0.405	0.217	1.53284307533363e-18	1
	CCT2	1.53724159135987e-22	0.649959	0.423	0.232	1.56306725009471e-18	1
	LRR1	1.59042267832527e-22	0.589482	0.506	0.296	1.61714177932113e-18	1
	PIMREG	1.60128856403807e-22	0.983489	0.249	0.102	1.62819021191391e-18	1
	EYA3	1.61771856676116e-22	0.573761	0.459	0.256	1.64489623868275e-18	1
	SLC25A15	1.64660662355894e-22	0.783039	0.327	0.157	1.67426961483473e-18	1
	TWISTNB	1.65414365655199e-22	0.706087	0.37	0.189	1.68193326998206e-18	1
	DENR	1.72240598463261e-22	0.531687	0.572	0.36	1.75134240517444e-18	1
	NME1	1.80485038634951e-22	0.405115	0.856	0.822	1.83517187284018e-18	1
	PSMD2	1.85989380911246e-22	0.659076	0.413	0.225	1.89114002510555e-18	1
	NCEH1	1.87551763774014e-22	0.705616	0.39	0.206	1.90702633405417e-18	1
	TMX1	1.88756693639737e-22	0.517449	0.573	0.355	1.91927806092884e-18	1
	LAP3	1.90750004276197e-22	0.358813	0.924	0.9	1.93954604348037e-18	1
	PCED1B	2.02108944825318e-22	1.97321	0.133	0.029	2.05504375098383e-18	1
	ADPRH	2.13440720964489e-22	0.804151	0.323	0.155	2.17026525076692e-18	1
	CFAP20	2.14094371160267e-22	0.657108	0.399	0.21	2.1769115659576e-18	1
	TMEM185B	2.16979933565296e-22	0.616876	0.455	0.255	2.20625196449193e-18	1
	NAA15	2.18065875949826e-22	0.515356	0.587	0.365	2.21729382665783e-18	1
	NFKBIE	2.22564006027894e-22	0.627886	0.437	0.241	2.26303081329163e-18	1
	MCM2	2.25204462167661e-22	0.456112	0.789	0.673	2.28987897132078e-18	1
	HOXB5	2.27383046903248e-22	1.35439	0.171	0.051	2.31203082091222e-18	1
	NT5DC1	2.3221217418316e-22	0.664728	0.432	0.241	2.36113338709437e-18	1
	TIGAR	2.33801722162374e-22	0.633164	0.427	0.229	2.37729591094702e-18	1
	HHEX	2.42750773844063e-22	0.493244	0.549	0.32	2.46828986844644e-18	1
	TRAF3	2.44350975390424e-22	0.497405	0.492	0.272	2.48456071776983e-18	1
	RRP36	2.485029932367e-22	0.555685	0.564	0.355	2.52677843523077e-18	1
	RPA2	2.50122520539386e-22	0.76333	0.342	0.171	2.54324578884448e-18	1
	DKC1	2.79454464676324e-22	0.551735	0.575	0.362	2.84149299682887e-18	1
	PTPN9	2.84051120127404e-22	0.536281	0.554	0.341	2.88823178945544e-18	1
	GSTZ1	2.94024169290611e-22	0.594314	0.473	0.269	2.98963775334694e-18	1
	CDC6	2.99427816353349e-22	0.934395	0.292	0.135	3.04458203668085e-18	1
	BCKDHA	3.10967724776782e-22	0.565146	0.57	0.363	3.16191982553032e-18	1
	NKX2-3	3.21451058074938e-22	0.497562	0.683	0.474	3.26851435850597e-18	1
	NRIP3	3.30359078719434e-22	1.13212	0.224	0.086	3.3590911124192e-18	1
	MZT1	3.35310049931647e-22	0.731709	0.336	0.164	3.40943258770499e-18	1
	C1orf112	3.35658192785759e-22	0.831421	0.294	0.133	3.4129725042456e-18	1
	TRAF1	3.42328437168513e-22	0.979716	0.264	0.114	3.48079554912944e-18	1
	CXCL10	3.51049815038667e-22	0.877529	0.607	0.473	3.56947451931316e-18	1
	CHST13	3.53315348598132e-22	0.867566	0.273	0.119	3.59251046454581e-18	1
	MTHFD1	3.62984336991423e-22	0.520818	0.593	0.377	3.69082473852879e-18	1
	CPD	3.82368976086188e-22	0.549497	0.573	0.357	3.88792774884436e-18	1
	PUM3	3.85694668242424e-22	0.534626	0.516	0.298	3.92174338668897e-18	1
	ENDOG	3.86827093909719e-22	0.674233	0.426	0.237	3.93325789087403e-18	1
	CINP	4.44272772166311e-22	0.694913	0.384	0.202	4.51736554738705e-18	1
	LEO1	4.47945961653585e-22	0.50123	0.521	0.3	4.55471453809365e-18	1
	GPN3	4.51986386280204e-22	0.521752	0.527	0.318	4.59579757569711e-18	1
	SNRNP25	4.70905729511136e-22	0.435225	0.801	0.71	4.78816945766924e-18	1
	TRGJP2	4.80112660138117e-22	0.916057	0.266	0.115	4.88178552828437e-18	1
	PRDX1	4.90793153361606e-22	0.540255	0.713	0.585	4.99038478338081e-18	1
	TMEM256	4.92467507102077e-22	0.538416	0.575	0.362	5.00740961221392e-18	1
	G6PC3	4.99622549962562e-22	0.533023	0.545	0.319	5.08016208801934e-18	1
	NUP50	5.2145621702167e-22	0.498045	0.578	0.354	5.30216681467634e-18	1
	CCDC28A	5.22763385623695e-22	0.693501	0.368	0.19	5.31545810502173e-18	1
	UBE2A	5.25317232488287e-22	0.554422	0.629	0.437	5.3414256199409e-18	1
	SGTB	5.50761575572887e-22	1.00531	0.238	0.096	5.60014370042512e-18	1
	FBXO6	5.52030235587743e-22	0.822519	0.29	0.132	5.61304343545617e-18	1
	SCARF1	5.73023125901563e-22	0.862183	0.282	0.127	5.82649914416709e-18	1
	SLC25A32	5.73295131901119e-22	0.640222	0.429	0.238	5.82926490117058e-18	1
	INO80C	6.20247450206858e-22	0.711777	0.331	0.159	6.30667607370333e-18	1
	TRMT6	6.25840225553457e-22	0.70106	0.36	0.182	6.36354341342755e-18	1
	BOP1	6.33289075882205e-22	0.701078	0.408	0.224	6.43928332357026e-18	1
	MSH6	6.4021086758817e-22	0.521664	0.557	0.339	6.50966410163651e-18	1
	AFF3	6.44730804719742e-22	0.734106	0.331	0.161	6.55562282239034e-18	1
	UBA1	6.49103650577053e-22	0.525371	0.528	0.312	6.60008591906747e-18	1
	ERLEC1	6.57489011961326e-22	0.540255	0.523	0.312	6.68534827362276e-18	1
	SH2D2A	6.68524831646029e-22	1.68362	0.151	0.041	6.79756048817682e-18	1
	PPP2R5C	6.79399767423994e-22	0.511526	0.514	0.296	6.90813683516718e-18	1
	HYLS1	7.20582186463673e-22	0.901253	0.267	0.116	7.32687967196263e-18	1
	ACKR1	7.40898663096491e-22	1.18731	0.196	0.069	7.53345760636512e-18	1
	UQCR10	7.71476789380447e-22	0.343195	0.898	0.865	7.84437599442039e-18	1
	SMC4	8.27786885044021e-22	0.2903	0.95	0.933	8.4169370471276e-18	1
	TCF19	8.48678769292992e-22	0.528959	0.48	0.267	8.62936572617114e-18	1
	AARS	9.16005475558671e-22	0.726791	0.369	0.196	9.31394367548057e-18	1
	SPC24	9.60234661249127e-22	0.468896	0.661	0.454	9.76366603558113e-18	1
	TDP1	9.74739003938419e-22	0.661623	0.388	0.207	9.91114619204584e-18	1
	THEMIS	9.95918619691665e-22	2.35424	0.116	0.022	1.01265005250248e-17	1
	GPR132	9.99643365889025e-22	0.431391	0.572	0.337	1.01643737443596e-17	1
	DNAJC8	1.01135730502241e-21	0.514944	0.636	0.431	1.02834810774679e-17	1
	NOLC1	1.01447383526205e-21	0.975565	0.235	0.094	1.03151699569445e-17	1
	HSPB11	1.01864688249344e-21	0.56155	0.463	0.261	1.03576015011933e-17	1
	SNAPC2	1.03001247518261e-21	0.688086	0.353	0.178	1.04731668476568e-17	1
	ITGB7	1.05718068129686e-21	0.456896	0.541	0.323	1.07494131674265e-17	1
	MRM1	1.07075287007964e-21	1.07077	0.22	0.084	1.08874151829698e-17	1
	FCGR1B	1.09620283489886e-21	0.532112	0.451	0.247	1.11461904252516e-17	1
	PLAAT4	1.10373631809332e-21	1.12522	0.231	0.093	1.12227908823729e-17	1
	HDAC2	1.15207375875251e-21	0.550617	0.564	0.364	1.17142859789955e-17	1
	PRELID3B	1.17818178348095e-21	0.587228	0.476	0.274	1.19797523744343e-17	1
	DENND1B	1.20348557749555e-21	0.612767	0.377	0.194	1.22370413519747e-17	1
	PELP1	1.22838318393589e-21	0.580125	0.491	0.292	1.24902002142601e-17	1
	RCC1L	1.30754772657204e-21	0.565425	0.521	0.312	1.32951452837845e-17	1
	CTR9	1.35628424640983e-21	0.59197	0.476	0.276	1.37906982174951e-17	1
	NUDT8	1.36074523734082e-21	0.627718	0.411	0.221	1.38360575732815e-17	1
	PRMT1	1.38009151245673e-21	0.428121	0.827	0.786	1.403277049866e-17	1
	ZMYND19	1.3804558574042e-21	0.534964	0.525	0.313	1.40364751580859e-17	1
	DNA2	1.39531826368347e-21	0.634892	0.403	0.214	1.41875961051336e-17	1
	WDR1	1.40413308739647e-21	0.553762	0.539	0.335	1.42772252326473e-17	1
	ITK	1.43150612898747e-21	2.68074	0.106	0.017	1.45555543195446e-17	1
	STARD3NL	1.43638796152121e-21	0.520537	0.614	0.412	1.46051927927477e-17	1
	DSCC1	1.48182996679656e-21	0.869091	0.309	0.151	1.50672471023874e-17	1
	DEPDC1B	1.55552929442282e-21	0.841658	0.313	0.153	1.58166218656912e-17	1
	ANXA6	1.58170511525706e-21	0.310265	0.934	0.906	1.60827776119338e-17	1
	ALG8	1.64361001432294e-21	0.703525	0.36	0.186	1.67122266256356e-17	1
	DENND1C	1.66523547152084e-21	0.525876	0.494	0.286	1.69321142744239e-17	1
	CD79B	1.72391186366662e-21	0.872918	0.295	0.139	1.75287358297621e-17	1
	PIGU	1.73740013880376e-21	0.732415	0.385	0.21	1.76658846113566e-17	1
	YEATS4	1.76417067725727e-21	0.650948	0.392	0.21	1.79380874463519e-17	1
	MIIP	1.83753837125586e-21	0.495401	0.483	0.269	1.86840901589296e-17	1
	ZNF101	1.96089872026545e-21	0.661693	0.367	0.19	1.99384181876591e-17	1
	PLK4	2.01434531723683e-21	0.877793	0.3	0.145	2.0481863185664e-17	1
	STEAP3	2.01595400849742e-21	0.547815	0.474	0.269	2.04982203584018e-17	1
	CENPA	2.05416053545607e-21	0.946247	0.249	0.104	2.08867043245173e-17	1
	CALHM2	2.05416361972339e-21	0.535314	0.49	0.28	2.08867356853475e-17	1
	LSM1	2.08236645258295e-21	0.47256	0.602	0.381	2.11735020898634e-17	1
	ADRA2A	2.08892247657444e-21	1.18771	0.207	0.078	2.12401637418089e-17	1
	ADAM23	2.11132569160513e-21	0.96652	0.261	0.115	2.14679596322409e-17	1
	QRSL1	2.16444396424676e-21	0.670747	0.38	0.199	2.2008066228461e-17	1
	ABHD14A	2.17085792624632e-21	0.772916	0.337	0.17	2.20732833940726e-17	1
	SMIM3	2.31133786604352e-21	0.447565	0.622	0.396	2.35016834219305e-17	1
	TSLP	2.45118856568353e-21	1.2279	0.207	0.078	2.49236853358702e-17	1
	BRCA1	2.46952985486586e-21	0.716753	0.375	0.199	2.51101795642761e-17	1
	LRRC59	2.5076544981505e-21	0.50656	0.643	0.445	2.54978309371943e-17	1
	WAS	2.61642120881626e-21	0.28575	0.965	0.919	2.66037708512437e-17	1
	UGDH	2.63588501607328e-21	0.712629	0.357	0.185	2.68016788434332e-17	1
	RNF41	2.64134672111524e-21	0.508265	0.519	0.312	2.68572134602997e-17	1
	LSM12	2.66064474727337e-21	0.597937	0.399	0.212	2.70534357902756e-17	1
	BATF	2.74584172198916e-21	0.658252	0.412	0.226	2.79197186291858e-17	1
	CDC45	2.77147562194649e-21	0.572301	0.45	0.253	2.81803641239519e-17	1
	AGPAT5	2.81517933954022e-21	0.603859	0.44	0.251	2.8624743524445e-17	1
	HIRIP3	2.87864113375911e-21	0.532218	0.584	0.371	2.92700230480627e-17	1
	CDKN2AIP	2.89387271517802e-21	0.670346	0.395	0.214	2.94248977679301e-17	1
	COPS4	2.93913576055523e-21	0.522661	0.524	0.312	2.98851324133256e-17	1
	SLC35B4	2.93970759485373e-21	0.64813	0.346	0.172	2.98909468244728e-17	1
	AGMAT	2.972298393744e-21	1.61372	0.152	0.043	3.0222330067589e-17	1
	TIGIT	2.98102244867985e-21	2.41019	0.111	0.02	3.03110362581767e-17	1
	FAM49A	3.10130777595749e-21	0.446702	0.618	0.392	3.15340974659357e-17	1
	GIMAP4	3.35942392762724e-21	0.964241	0.273	0.124	3.41586224961137e-17	1
	CCT8	3.37202784349405e-21	0.385971	0.848	0.788	3.42867791126475e-17	1
	C9orf40	3.43904200887389e-21	0.894828	0.27	0.121	3.49681791462297e-17	1
	NRROS	3.54236916077523e-21	0.50339	0.515	0.3	3.60188096267625e-17	1
	ZNRD2	3.54912800970871e-21	0.548831	0.485	0.28	3.60875336027182e-17	1
	MTHFD1L	3.60896404729946e-21	0.602959	0.428	0.237	3.6695946432941e-17	1
	PSMA1	3.64021526068516e-21	0.617659	0.453	0.262	3.70137087706467e-17	1
	SIRT6	3.75272485779827e-21	0.615321	0.413	0.225	3.81577063540928e-17	1
	HNRNPU	3.80595298833249e-21	0.277577	0.976	0.977	3.86989299853648e-17	1
	SUCLA2	3.8108576655132e-21	0.787348	0.32	0.159	3.87488007429383e-17	1
	MYH9	3.99796122286258e-21	0.265311	0.977	0.974	4.06512697140667e-17	1
	DMAC2	4.0395516047358e-21	0.583248	0.484	0.286	4.10741607169536e-17	1
	TP53INP2	4.1519754497708e-21	0.346756	0.943	0.936	4.22172863732695e-17	1
	BANF1	4.15426399483052e-21	0.298038	0.98	0.955	4.22405562994367e-17	1
	GRAP2	4.1790978794626e-21	2.55461	0.109	0.019	4.24930672383757e-17	1
	DPY19L1	4.19525544443811e-21	0.946396	0.249	0.105	4.26573573590467e-17	1
	ARHGAP11A	4.33315806002357e-21	0.615842	0.393	0.21	4.40595511543196e-17	1
	TOP2A	4.53176987422802e-21	0.36267	0.889	0.849	4.60790360811505e-17	1
	SNRPD1	4.5736150595713e-21	0.508226	0.659	0.461	4.6504517925721e-17	1
	LILRA2	4.70055596663981e-21	0.543686	0.505	0.298	4.77952530687936e-17	1
	PMPCA	4.72450684162222e-21	0.523409	0.498	0.295	4.80387855656148e-17	1
	ARSD	4.85647364881811e-21	0.867919	0.301	0.146	4.93806240611826e-17	1
	ADI1	4.97861616783437e-21	0.277295	0.972	0.97	5.06225691945399e-17	1
	DBNL	5.09986568241666e-21	0.263749	0.971	0.961	5.18554342588126e-17	1
	UMPS	5.15234314619751e-21	0.615766	0.47	0.277	5.23890251105363e-17	1
	REST	5.28437280671928e-21	0.516329	0.498	0.292	5.37315026987217e-17	1
	AKAP7	5.30492535763503e-21	0.671991	0.338	0.165	5.3940481036433e-17	1
	NAGPA	5.3206604641932e-21	0.4823	0.581	0.363	5.41004755999164e-17	1
	SPATC1L	5.34793961198814e-21	0.821623	0.258	0.111	5.43778499746954e-17	1
	NRG4	5.51977945374454e-21	0.824558	0.258	0.111	5.61251174856744e-17	1
	N4BP2	5.52506343197207e-21	0.571994	0.463	0.268	5.61788449762921e-17	1
	PCK2	5.77053313294623e-21	0.450057	0.436	0.241	5.86747808957972e-17	1
	C17orf49	5.95758957936906e-21	0.379003	0.874	0.847	6.05767708430246e-17	1
	CKAP2	5.98648420177279e-21	0.55168	0.477	0.278	6.08705713636257e-17	1
	TMEM30A	6.02018106158723e-21	0.842979	0.295	0.141	6.1213201034219e-17	1
	PLGRKT	6.05472337473387e-21	0.853994	0.275	0.124	6.1564427274294e-17	1
	CHRNA6	6.127126060588e-21	1.87524	0.123	0.026	6.23006177840588e-17	1
	MS4A4A	6.14628308199096e-21	0.452427	0.727	0.562	6.24954063776841e-17	1
	ISCU	6.19881227201859e-21	0.484112	0.571	0.358	6.3029523181885e-17	1
	COX16	6.25329420159048e-21	0.497303	0.557	0.342	6.3583495441772e-17	1
	PDK3	6.3187848988214e-21	0.93932	0.258	0.113	6.4249404851216e-17	1
	BEX1	6.54904404471139e-21	1.37864	0.176	0.058	6.65906798466254e-17	1
	PPIE	6.61512053562457e-21	0.526081	0.552	0.34	6.72625456062306e-17	1
	FUCA2	6.67140166272302e-21	0.519739	0.492	0.285	6.78348121065677e-17	1
	FTCDNL1	6.7425994651178e-21	0.862183	0.275	0.125	6.85587513613178e-17	1
	GTF2E2	6.89497951235949e-21	0.551521	0.492	0.291	7.01081516816713e-17	1
	RBMX	6.94779843463464e-21	0.559586	0.471	0.276	7.0645214483365e-17	1
	FLT3LG	7.30500004325179e-21	1.02008	0.239	0.101	7.42772404397842e-17	1
	SP140	7.51549049732832e-21	1.27722	0.181	0.061	7.64175073768344e-17	1
	PLB1	7.59073847994377e-21	0.727994	0.335	0.169	7.71826288640683e-17	1
	RBIS	7.659056653275e-21	0.857112	0.287	0.136	7.78772880505002e-17	1
	PTPRC	7.67121622366051e-21	0.590243	0.414	0.229	7.80009265621801e-17	1
	NOB1	7.73387293449766e-21	0.512599	0.501	0.294	7.86380199979722e-17	1
	CDT1	8.0412865101899e-21	0.507485	0.593	0.38	8.17638012356109e-17	1
	SELENOH	8.13082878649547e-21	0.269105	0.977	0.97	8.26742671010859e-17	1
	CMSS1	8.18629577728034e-21	0.73589	0.292	0.136	8.32382554633865e-17	1
	IRF8	8.68623610238873e-21	0.274425	0.984	0.937	8.83216486890886e-17	1
	PTRHD1	8.94101102747623e-21	0.479171	0.644	0.461	9.09122001273783e-17	1
	MED1	8.98862957748468e-21	0.538241	0.538	0.34	9.13963855438642e-17	1
	ATP5MG	9.11698367226786e-21	0.287133	0.953	0.947	9.27014899796196e-17	1
	TTC17	9.17195141041982e-21	0.550433	0.475	0.272	9.32604019411487e-17	1
	ATP6V0D1	9.42054911734542e-21	0.29915	0.932	0.929	9.57881434251682e-17	1
	ISCA2	9.44777509483468e-21	0.855457	0.272	0.123	9.6064977164279e-17	1
	SLIRP	9.59294755009127e-21	0.649678	0.36	0.187	9.7541090689328e-17	1
	UBL4A	9.6516260647433e-21	1.04653	0.235	0.099	9.81377338263098e-17	1
	CCND2	9.79582860183674e-21	0.905674	0.309	0.155	9.96039852234759e-17	1
	TMEM223	9.98131734743672e-21	0.835062	0.3	0.146	1.01490034788737e-16	1
	RIPOR1	1.00737326786452e-20	0.462024	0.529	0.315	1.02429713876464e-16	1
	MAPRE1	1.0417466132807e-20	0.508951	0.586	0.378	1.05924795638382e-16	1
	TICRR	1.06916946252745e-20	0.629561	0.366	0.191	1.08713150949792e-16	1
	CTSH	1.07383804423842e-20	0.355867	0.906	0.894	1.09187852338163e-16	1
	LSM6	1.11061116967943e-20	0.480031	0.557	0.34	1.12926943733005e-16	1
	MTFP1	1.11590085060845e-20	0.644844	0.392	0.211	1.13464798489867e-16	1
	LRRFIP1	1.12275825161875e-20	0.48167	0.568	0.36	1.14162059024595e-16	1
	TOMM6	1.13302455612506e-20	0.46757	0.525	0.31	1.15205936866796e-16	1
	CIT	1.13607010388834e-20	0.607369	0.421	0.233	1.15515608163367e-16	1
	RAB31	1.14218399893791e-20	0.472502	0.603	0.387	1.16137269012007e-16	1
	TEDC2	1.18498378771332e-20	1.0183	0.224	0.091	1.2048915153469e-16	1
	IL2RB	1.18607878827949e-20	2.19051	0.121	0.026	1.20600491192258e-16	1
	TACO1	1.19917543810636e-20	0.698545	0.351	0.182	1.21932158546654e-16	1
	POLR3GL	1.20509710107358e-20	0.498289	0.618	0.418	1.22534273237162e-16	1
	RMDN1	1.20601024802616e-20	0.645748	0.413	0.233	1.226271220193e-16	1
	GTF2H3	1.21798247526926e-20	0.946396	0.253	0.111	1.23844458085378e-16	1
	TOE1	1.24754137293695e-20	0.830334	0.283	0.132	1.26850006800229e-16	1
	MTHFD2	1.24825259474845e-20	0.343009	0.876	0.81	1.26922323834022e-16	1
	RHOBTB2	1.2512417533725e-20	0.894483	0.272	0.125	1.27226261482916e-16	1
	AKIP1	1.25510954894933e-20	0.560086	0.479	0.279	1.27619538937168e-16	1
	PRKACB	1.26129797112138e-20	0.609889	0.413	0.228	1.28248777703622e-16	1
	C1orf131	1.26663872846704e-20	0.789659	0.311	0.153	1.28791825910529e-16	1
	CARD11	1.27693918310568e-20	2.57128	0.104	0.018	1.29839176138186e-16	1
	NEK7	1.28863006435779e-20	0.483671	0.615	0.41	1.310279049439e-16	1
	ALG6	1.35559922074603e-20	0.581596	0.448	0.258	1.37837328765456e-16	1
	ACTL6A	1.37991152788352e-20	0.671201	0.414	0.237	1.40309404155196e-16	1
	STK16	1.41657717455047e-20	0.756911	0.353	0.189	1.44037567108292e-16	1
	SESN2	1.4915205871348e-20	0.883596	0.269	0.123	1.51657813299866e-16	1
	KLHDC7B	1.49456149814292e-20	0.610644	0.387	0.205	1.51967013131172e-16	1
	WWC2	1.53540195156168e-20	1.08549	0.211	0.082	1.56119670434792e-16	1
	RCHY1	1.56272061368486e-20	0.7586	0.329	0.167	1.58897431999476e-16	1
	SIN3A	1.5922624930604e-20	0.62089	0.424	0.238	1.61901250294381e-16	1
	YJU2	1.5942190754781e-20	0.600896	0.389	0.21	1.62100195594614e-16	1
	EXO1	1.60152811373207e-20	0.712462	0.362	0.193	1.62843378604276e-16	1
	ESPL1	1.61110316088672e-20	0.704577	0.358	0.188	1.63816969398962e-16	1
	PIP4K2A	1.62796046641856e-20	0.556743	0.454	0.258	1.6553102022544e-16	1
	SSR1	1.64076891122051e-20	0.521247	0.486	0.28	1.66833382892902e-16	1
	NCOA4	1.66301634341839e-20	0.278192	0.952	0.938	1.69095501798781e-16	1
	MSH5	1.6914421633415e-20	0.604087	0.397	0.214	1.71985839168563e-16	1
	RNF113A	1.69918650400092e-20	0.544577	0.44	0.247	1.72773283726814e-16	1
	VPS18	1.71638768429166e-20	0.503669	0.498	0.294	1.74522299738776e-16	1
	TGM2	1.72331267420693e-20	1.34524	0.162	0.05	1.75226432713361e-16	1
	SPART	1.72548511226053e-20	0.559555	0.484	0.288	1.75447326214651e-16	1
	CEP78	1.73224013029182e-20	0.987714	0.246	0.107	1.76134176448073e-16	1
	HMGB3	1.74233102262287e-20	1.0907	0.22	0.089	1.77160218380294e-16	1
	SLC29A3	1.77148972625547e-20	0.933736	0.246	0.106	1.80125075365656e-16	1
	TTF2	1.7858821965772e-20	0.492105	0.508	0.306	1.8158850174797e-16	1
	CCDC28B	1.86828276130415e-20	1.07953	0.218	0.088	1.89966991169406e-16	1
	VPS26C	1.97648050254982e-20	0.493538	0.486	0.278	2.00968537499266e-16	1
	PSMG1	1.98027238282775e-20	0.795283	0.305	0.15	2.01354095885926e-16	1
	GCNT2	2.0305931557458e-20	0.675877	0.312	0.151	2.06470712076233e-16	1
	FAM214B	2.05991249885022e-20	0.683586	0.322	0.157	2.09451902883091e-16	1
	TMEM39A	2.06634917752686e-20	0.546194	0.488	0.286	2.10106384370931e-16	1
	ELOF1	2.07249859283347e-20	0.494984	0.612	0.408	2.10731656919307e-16	1
	TRGJP1	2.09512587970553e-20	1.60439	0.13	0.031	2.13032399448459e-16	1
	MBNL3	2.12642782252276e-20	0.536486	0.48	0.28	2.16215180994114e-16	1
	CDV3	2.21874390822824e-20	0.498645	0.586	0.378	2.25601880588647e-16	1
	NOC3L	2.24010161588209e-20	0.601801	0.394	0.212	2.27773532302891e-16	1
	NFATC1	2.28987980355899e-20	0.562197	0.454	0.26	2.32834978425878e-16	1
	SF3B6	2.30058732037463e-20	0.540255	0.435	0.239	2.33923718735692e-16	1
	ASXL2	2.30289444619225e-20	0.567827	0.492	0.299	2.34158307288828e-16	1
	FANCL	2.34776482249869e-20	0.887921	0.26	0.117	2.38720727151667e-16	1
	BPNT1	2.36385633654975e-20	0.740192	0.331	0.17	2.40356912300379e-16	1
	IQGAP3	2.36900760391116e-20	0.748025	0.298	0.143	2.40880693165687e-16	1
	UBE2F	2.36902432682641e-20	0.903691	0.249	0.108	2.40882393551709e-16	1
	SMAD7	2.40635889220629e-20	0.647739	0.367	0.194	2.44678572159535e-16	1
	FMNL3	2.41696558174525e-20	0.738325	0.311	0.151	2.45757060351857e-16	1
	IKZF3	2.47872483574646e-20	1.92135	0.122	0.027	2.520367412987e-16	1
	MED30	2.51405050496024e-20	0.651802	0.328	0.161	2.55628655344357e-16	1
	CREB3L2	2.53105632598314e-20	0.600875	0.449	0.26	2.57357807225965e-16	1
	AURKB	2.53698856368832e-20	0.471885	0.581	0.371	2.57960997155828e-16	1
	RELL2	2.54394904545937e-20	0.645933	0.367	0.194	2.58668738942309e-16	1
	PREP	2.56563670089349e-20	0.502086	0.565	0.358	2.6087393974685e-16	1
	NCAPH	2.58837825652185e-20	0.60919	0.372	0.196	2.63186301123141e-16	1
	GTF3A	2.6088500862036e-20	0.402843	0.803	0.712	2.65267876765182e-16	1
	FGFR1OP2	2.62932224879765e-20	0.559383	0.434	0.242	2.67349486257745e-16	1
	PSMB1	2.66602044363508e-20	0.269001	0.972	0.97	2.71080958708815e-16	1
	AREL1	2.69705540129529e-20	0.541578	0.464	0.272	2.74236593203705e-16	1
	ZWILCH	2.70562594052729e-20	0.836695	0.277	0.129	2.75108045632815e-16	1
	HINT1	2.77768438150995e-20	0.499613	0.513	0.307	2.82434947911932e-16	1
	COA6	2.8803980727732e-20	0.664199	0.382	0.206	2.92878876039578e-16	1
	SEC11A	3.10417390175543e-20	0.267485	0.972	0.962	3.15632402330492e-16	1
	CBL	3.22330832904095e-20	0.490021	0.575	0.366	3.27745990896883e-16	1
	GMPR2	3.33554801641964e-20	0.475191	0.531	0.32	3.39158522309549e-16	1
	CKS1B	3.36021287567694e-20	0.786519	0.315	0.159	3.41666445198831e-16	1
	ACAA2	3.41298914195021e-20	0.386809	0.545	0.324	3.47032735953497e-16	1
	MAD2L2	3.44482282483927e-20	0.543059	0.447	0.256	3.50269584829657e-16	1
	IL31RA	3.60653045859927e-20	0.486126	0.587	0.373	3.66712017030374e-16	1
	PAK1	3.6628644121774e-20	0.477839	0.667	0.48	3.72440053430197e-16	1
	APIP	3.77232289594916e-20	0.629654	0.407	0.227	3.83569792060111e-16	1
	AURKA	3.81543014013287e-20	1.14346	0.212	0.085	3.8795293664871e-16	1
	ELK1	3.82633154994801e-20	0.634377	0.366	0.194	3.89061391998714e-16	1
	UTP23	3.91895356488387e-20	0.636568	0.428	0.249	3.98479198477392e-16	1
	EEF1AKMT4	3.92883666310036e-20	1.01243	0.236	0.102	3.99484111904045e-16	1
	SASS6	3.95847324715885e-20	0.850235	0.259	0.116	4.02497559771112e-16	1
	CABIN1	3.9688219494596e-20	0.516719	0.49	0.292	4.03549815821052e-16	1
	SEPTIN6	3.99986679999613e-20	0.494714	0.674	0.496	4.06706456223607e-16	1
	VPS33A	4.12545302114072e-20	0.578094	0.457	0.267	4.19476063189588e-16	1
	POP5	4.1518713545771e-20	0.519168	0.59	0.395	4.22162279333399e-16	1
	PCYT2	4.15763804324962e-20	0.599737	0.375	0.2	4.22748636237621e-16	1
	FBXO5	4.16387000391148e-20	0.674604	0.349	0.181	4.23382301997719e-16	1
	SUPV3L1	4.23725247535469e-20	0.677758	0.348	0.182	4.30843831694065e-16	1
	HSPA4	4.34995578939063e-20	0.536293	0.468	0.272	4.4230350466524e-16	1
	CD84	4.360559860953e-20	0.611289	0.397	0.217	4.43381726661701e-16	1
	FAM118B	4.4940307573824e-20	0.885786	0.26	0.117	4.56953047410643e-16	1
	GNE	4.57541272671354e-20	0.794196	0.297	0.144	4.65227966052233e-16	1
	GMEB1	4.61065213988097e-20	0.554284	0.494	0.298	4.68811109583097e-16	1
	CYSTM1	4.62764487800743e-20	0.514855	0.468	0.268	4.70538931195796e-16	1
	ZNF511	4.67891827403116e-20	0.704862	0.325	0.163	4.75752410103488e-16	1
	RAD21	4.6884342952668e-20	0.7329	0.355	0.189	4.76719999142728e-16	1
	NOMO1	4.69499676841658e-20	0.68445	0.363	0.194	4.77387271412598e-16	1
	IPO13	4.77002291770358e-20	0.643773	0.397	0.22	4.850159302721e-16	1
	RECQL4	4.77777495072552e-20	0.620717	0.385	0.21	4.85804156989771e-16	1
	CENPE	4.80054776106275e-20	0.731283	0.316	0.159	4.8811969634486e-16	1
	PDE6G	4.81402544937528e-20	0.979367	0.22	0.088	4.89490107692478e-16	1
	GLRX5	4.83170679125235e-20	0.492506	0.576	0.382	4.91287946534539e-16	1
	CIAO2B	4.85303929524343e-20	0.546294	0.493	0.294	4.93457035540352e-16	1
	RXFP1	4.94619109536303e-20	1.23968	0.185	0.066	5.02928710576513e-16	1
	UQCRH	5.01998269392553e-20	0.55461	0.459	0.269	5.10431840318348e-16	1
	CENPK	5.10918849274407e-20	1.05826	0.224	0.093	5.19502285942217e-16	1
	LILRB4	5.18712246147388e-20	0.553644	0.392	0.209	5.27426611882664e-16	1
	ORC6	5.19220239753967e-20	0.786359	0.298	0.146	5.27943139781834e-16	1
	HLTF	5.20763936988306e-20	0.589005	0.415	0.233	5.29512771129709e-16	1
	SPNS3	5.20892215725586e-20	0.689593	0.32	0.159	5.29643204949775e-16	1
	EEF1AKNMT	5.38122342013582e-20	0.557707	0.436	0.247	5.4716279735941e-16	1
	GLA	5.44778433524141e-20	0.482152	0.6	0.39	5.53930711207347e-16	1
	ANKRD44	5.50791122483187e-20	0.561735	0.438	0.249	5.60044413340905e-16	1
	CSTF2	5.53028786067692e-20	0.88166	0.266	0.122	5.62319669673629e-16	1
	CDKN2C	5.58051439355066e-20	0.505413	0.631	0.435	5.67426703536231e-16	1
	FEN1	5.61511127660318e-20	0.592137	0.378	0.203	5.70944514605012e-16	1
	ATP5F1B	5.62127011843614e-20	0.374206	0.847	0.798	5.71570745642587e-16	1
	NOC4L	5.7530455885441e-20	0.62812	0.398	0.22	5.84969675443163e-16	1
	RPN1	5.7962831237905e-20	0.563952	0.501	0.309	5.89366068027018e-16	1
	AC119396.1	5.81508093809148e-20	0.639479	0.328	0.164	5.91277429785142e-16	1
	TMEM14B	5.89948581900644e-20	0.530839	0.465	0.269	5.99859718076574e-16	1
	SMIM10L1	5.93302465868484e-20	0.579965	0.4	0.22	6.03269947295075e-16	1
	MYBL2	6.12099078674461e-20	0.440264	0.754	0.614	6.22382343196192e-16	1
	CDCA2	6.19515702698317e-20	0.707152	0.299	0.143	6.29923566503649e-16	1
	HOXA10	6.24428046657585e-20	0.34971	0.9	0.854	6.34918437841433e-16	1
	AP2S1	6.337264021892e-20	0.516142	0.545	0.342	6.44373005745978e-16	1
	ASB13	6.34821797840673e-20	0.697954	0.337	0.174	6.45486804044396e-16	1
	PRDX4	6.4901771730954e-20	0.498877	0.528	0.319	6.59921214960341e-16	1
	CCDC18	6.53709447570326e-20	0.748526	0.306	0.151	6.64691766289508e-16	1
	MCM4	6.58651495831296e-20	0.359558	0.889	0.887	6.69716840961262e-16	1
	PHLDA2	6.67244479738294e-20	0.803289	0.261	0.116	6.78454186997897e-16	1
	MEA1	6.76662646132878e-20	0.428019	0.572	0.36	6.8803057858791e-16	1
	NKRF	6.7994221161589e-20	0.654512	0.367	0.195	6.91365240771037e-16	1
	RUVBL2	6.89176887543942e-20	0.543659	0.514	0.319	7.0075505925468e-16	1
	NFATC3	6.89346568135492e-20	0.500249	0.547	0.343	7.00927590480169e-16	1
	POLR1B	6.90994076127787e-20	0.579697	0.41	0.231	7.02602776606734e-16	1
	NBN	6.9698326488031e-20	0.466774	0.611	0.405	7.08692583730299e-16	1
	SUCLG2	6.98435841918139e-20	0.556806	0.444	0.258	7.10169564062364e-16	1
	KDM1A	7.26848057324204e-20	0.49894	0.588	0.382	7.3905910468725e-16	1
	UBLCP1	7.29969323815838e-20	0.474832	0.661	0.474	7.42232808455944e-16	1
	SEC61G	7.33348241578148e-20	0.499957	0.486	0.286	7.45668492036661e-16	1
	RSU1	7.3897578725202e-20	0.52529	0.459	0.267	7.51390580477854e-16	1
	CHMP7	7.43347106942283e-20	0.511378	0.513	0.315	7.55835338338913e-16	1
	COMMD3	7.49054645794174e-20	0.489577	0.651	0.47	7.61638763843516e-16	1
	BMP2K	7.60395005243296e-20	0.484794	0.579	0.377	7.73169641331384e-16	1
	FBXL17	7.75613099865126e-20	0.499724	0.543	0.338	7.8864339994286e-16	1
	RGS18	7.82671890275632e-20	0.499833	0.477	0.277	7.95820778032263e-16	1
	POU2F2	7.91274226275395e-20	0.455391	0.604	0.394	8.04567633276822e-16	1
	CA5B	7.93416167876419e-20	1.00545	0.232	0.1	8.06745559496743e-16	1
	CHUK	7.9830260622596e-20	0.468105	0.556	0.347	8.11714090010556e-16	1
	ATPAF2	8.09422209535936e-20	0.766274	0.276	0.128	8.23020502656139e-16	1
	CIP2A	8.33127795078645e-20	0.665455	0.368	0.201	8.47124342035967e-16	1
	DOK2	8.44174381239678e-20	0.442671	0.576	0.356	8.58356510844505e-16	1
	SSR4	8.50612623013307e-20	0.492975	0.618	0.427	8.6490291507993e-16	1
	ADAP1	8.58706387796051e-20	0.434739	0.587	0.365	8.73132655111025e-16	1
	AIFM1	8.69072262441847e-20	0.530201	0.514	0.315	8.8367267645087e-16	1
	SLFN11	8.74817363857376e-20	0.509519	0.475	0.279	8.8951429557018e-16	1
	OSGIN2	8.74858580684344e-20	0.747217	0.32	0.163	8.89556204839841e-16	1
	KLRG1	8.88234581919564e-20	0.948837	0.231	0.097	9.03156922895813e-16	1
	C2orf74	9.04517331483252e-20	0.60695	0.381	0.205	9.1971322265217e-16	1
	STARD7	9.10146118038121e-20	0.470171	0.733	0.601	9.25436572821161e-16	1
	COG2	9.23786332377963e-20	0.644592	0.376	0.204	9.39305942761913e-16	1
	ARMCX3	9.49717743096215e-20	0.527246	0.463	0.271	9.65673001180232e-16	1
	NDUFAF3	9.5090456205043e-20	0.330771	0.884	0.873	9.66879758692877e-16	1
	EMC8	9.6108444323894e-20	0.522466	0.495	0.3	9.77230661885354e-16	1
	TSPAN33	9.87252841662454e-20	1.50018	0.156	0.049	1.00383868940238e-15	1
	ASRGL1	9.93657056404446e-20	0.450226	0.624	0.413	1.01035049495204e-15	1
	POLR2K	9.98493768213015e-20	0.470965	0.601	0.395	1.01526846351899e-15	1
	UBL7	1.00024604363205e-19	0.517732	0.486	0.293	1.01705017716507e-15	1
	ANKLE1	1.0011299652696e-19	0.628837	0.375	0.201	1.01794894868613e-15	1
	BRCC3	1.02547952919538e-19	0.482517	0.514	0.306	1.04270758528586e-15	1
	FIGNL1	1.03342141304478e-19	0.676611	0.344	0.179	1.05078289278394e-15	1
	GABPB1	1.05250377997918e-19	0.688354	0.326	0.166	1.07018584348283e-15	1
	ATXN10	1.05428046352671e-19	0.590231	0.38	0.206	1.07199237531396e-15	1
	XRCC3	1.08462089987809e-19	0.614178	0.431	0.252	1.10284253099604e-15	1
	SEC13	1.11044960743737e-19	0.331325	0.884	0.851	1.12910516084232e-15	1
	TIPRL	1.11133017015861e-19	0.46123	0.605	0.392	1.13000051701727e-15	1
	MPDU1	1.13138595833586e-19	0.525253	0.477	0.28	1.1503932424359e-15	1
	PRMT5	1.13200201859981e-19	0.939121	0.221	0.091	1.15101965251229e-15	1
	GBP1	1.14183966205282e-19	1.02627	0.234	0.101	1.1610225683753e-15	1
	TIMELESS	1.15747905323641e-19	0.695981	0.348	0.184	1.17692470133078e-15	1
	NUP188	1.15940892160207e-19	0.454846	0.667	0.477	1.17888699148498e-15	1
	LRRC27	1.16925045539081e-19	0.832241	0.238	0.101	1.18889386304138e-15	1
	EIF4EBP1	1.19240269505596e-19	0.460202	0.665	0.473	1.2124350603329e-15	1
	PTDSS1	1.19959339105933e-19	0.302816	0.891	0.865	1.21974656002912e-15	1
	FANCD2	1.20266418761745e-19	1.05794	0.21	0.084	1.22286894596943e-15	1
	TOR2A	1.21810438554891e-19	0.478854	0.58	0.369	1.23856853922613e-15	1
	FAM49B	1.22010281232449e-19	0.491576	0.506	0.302	1.24060053957154e-15	1
	SAV1	1.24964619489113e-19	0.725112	0.305	0.15	1.27064025096531e-15	1
	RNF4	1.30467808783132e-19	0.505032	0.453	0.26	1.32659667970688e-15	1
	COPS3	1.32727940208716e-19	0.487117	0.661	0.482	1.34957769604223e-15	1
	PARPBP	1.35284199520598e-19	0.7352	0.28	0.131	1.37556974072544e-15	1
	PSMD11	1.36934947114528e-19	0.781864	0.316	0.163	1.39235454226052e-15	1
	NEK4	1.37153508279439e-19	0.5239	0.506	0.307	1.39457687218534e-15	1
	CD8A	1.40653201899775e-19	2.45099	0.101	0.018	1.43016175691691e-15	1
	KIF18A	1.42979345423887e-19	0.768826	0.28	0.131	1.45381398427009e-15	1
	TMEM71	1.44861402981761e-19	0.429485	0.504	0.294	1.47295074551854e-15	1
	RFWD3	1.50021235369724e-19	0.473311	0.578	0.366	1.52541592123936e-15	1
	LAGE3	1.52075474161279e-19	0.6039	0.38	0.207	1.54630342127188e-15	1
	TMEM160	1.52691985083328e-19	0.493831	0.49	0.288	1.55257210432728e-15	1
	TK1	1.5400321415105e-19	0.46382	0.697	0.512	1.56590468148788e-15	1
	TXN2	1.5731747724809e-19	0.445457	0.621	0.418	1.59960410865858e-15	1
	TRNT1	1.57977703396301e-19	0.45694	0.476	0.273	1.60631728813359e-15	1
	WRAP73	1.630385364685e-19	0.620425	0.394	0.221	1.65777583881171e-15	1
	CCL22	1.67697654774271e-19	2.0702	0.127	0.033	1.70514975374478e-15	1
	ABCB10	1.68149770089943e-19	0.553745	0.431	0.245	1.70974686227454e-15	1
	ARNTL2	1.71615977080608e-19	0.691071	0.327	0.167	1.74499125495562e-15	1
	CNOT7	1.71628993065013e-19	0.726244	0.301	0.148	1.74512360148505e-15	1
	MTBP	1.76350002336116e-19	1.23968	0.188	0.07	1.79312682375363e-15	1
	THG1L	1.78459658319114e-19	0.790482	0.305	0.154	1.81457780578875e-15	1
	GNG10	1.80639836051259e-19	0.50497	0.552	0.353	1.8367458529692e-15	1
	BMS1	1.83346758105861e-19	0.467499	0.519	0.312	1.86426983642039e-15	1
	UBE2D4	1.87558810150353e-19	0.644003	0.359	0.192	1.90709798160879e-15	1
	FXN	1.89633869486389e-19	0.661376	0.334	0.172	1.9281971849376e-15	1
	DAZAP2	1.9008162246751e-19	0.290798	0.941	0.949	1.93274993724964e-15	1
	PEMT	1.92104346941214e-19	0.725898	0.321	0.165	1.95331699969826e-15	1
	POP4	1.9715874644488e-19	0.709104	0.326	0.168	2.00471013385154e-15	1
	TMA16	1.99258334807169e-19	0.528336	0.571	0.376	2.02605874831929e-15	1
	RPP40	2.04481089028674e-19	1.00266	0.246	0.112	2.07916371324355e-15	1
	RNASEH2B	2.11512498321589e-19	0.819909	0.24	0.104	2.15065908293392e-15	1
	RBKS	2.13333034739399e-19	0.794196	0.298	0.149	2.16917029723021e-15	1
	BORA	2.20387989016201e-19	0.643421	0.359	0.193	2.24090507231673e-15	1
	OSGEP	2.26565640179479e-19	0.551968	0.463	0.271	2.30371942934494e-15	1
	NUDCD1	2.38847971070727e-19	0.596108	0.352	0.186	2.42860616984716e-15	1
	CLEC4G	2.41136414779769e-19	0.771819	0.267	0.122	2.4518750654807e-15	1
	DDX20	2.41740188714072e-19	0.74688	0.311	0.158	2.45801423884468e-15	1
	USP20	2.45686527938238e-19	0.65865	0.323	0.163	2.498140616076e-15	1
	PRKAG1	2.45788941530861e-19	0.572996	0.448	0.268	2.4991819574858e-15	1
	NEU3	2.55486615849872e-19	0.900572	0.239	0.104	2.5977879099615e-15	1
	PSMD10	2.66294509295824e-19	0.471644	0.523	0.322	2.70768257051994e-15	1
	MDH1	2.69550388923229e-19	0.613927	0.406	0.228	2.74078835457139e-15	1
	AK6	2.72897470290838e-19	0.805352	0.281	0.135	2.77482147791724e-15	1
	CENPW	2.74707068976109e-19	0.644327	0.379	0.211	2.79322147734907e-15	1
	HPS5	2.80586063052644e-19	0.534695	0.444	0.256	2.85299908911929e-15	1
	TTC5	2.91718064159992e-19	0.632729	0.357	0.19	2.9661892763788e-15	1
	DDX54	2.91801783933249e-19	0.460783	0.541	0.337	2.96704053903327e-15	1
	HMOX2	2.94639187778358e-19	0.507518	0.505	0.306	2.99589126133035e-15	1
	C8orf33	3.05139081083224e-19	0.578123	0.427	0.247	3.10265417645422e-15	1
	GEMIN4	3.05386385055397e-19	0.493632	0.546	0.344	3.10516876324328e-15	1
	SLC25A22	3.19066357592062e-19	0.603143	0.385	0.213	3.24426672399608e-15	1
	PRIM2	3.19244012369541e-19	0.906719	0.246	0.111	3.24607311777349e-15	1
	MTG2	3.25543350990179e-19	0.625646	0.364	0.195	3.31012479286814e-15	1
	INIP	3.28161457470409e-19	0.854529	0.247	0.11	3.33674569955911e-15	1
	FOSL1	3.32367937111474e-19	1.04482	0.191	0.072	3.37951718454947e-15	1
	LYSMD2	3.33672171741206e-19	0.60871	0.379	0.208	3.39277864226459e-15	1
	NDUFA3	3.38969353566217e-19	0.253028	0.968	0.966	3.4466403870613e-15	1
	HSBP1	3.41579596879932e-19	0.509704	0.529	0.334	3.47318134107515e-15	1
	MMS22L	3.425964638931e-19	0.763459	0.295	0.145	3.48352084486504e-15	1
	PPIL1	3.43372178390074e-19	0.609389	0.41	0.233	3.49140830987027e-15	1
	RBM12	3.51271144298477e-19	0.460992	0.414	0.229	3.57172499522691e-15	1
	CCNB1IP1	3.51463316513865e-19	0.738343	0.291	0.142	3.57367900231298e-15	1
	ARMCX6	3.55818290868315e-19	0.768671	0.282	0.135	3.61796038154902e-15	1
	FBXL19	3.57935781244877e-19	0.457288	0.594	0.389	3.63949102369791e-15	1
	CWC22	3.60445180896664e-19	0.638067	0.35	0.184	3.66500659935728e-15	1
	MED18	3.63308788577328e-19	0.605044	0.376	0.206	3.69412376225427e-15	1
	BAK1	3.85966014445644e-19	0.46992	0.521	0.315	3.92450243488331e-15	1
	SNRPA1	3.91843382905872e-19	0.52237	0.424	0.241	3.98426351738691e-15	1
	ANAPC11	3.92136363038499e-19	0.277589	0.954	0.954	3.98724253937546e-15	1
	NSL1	3.94974975838433e-19	0.593475	0.433	0.257	4.01610555432518e-15	1
	UHRF1BP1L	4.03491006857377e-19	0.50106	0.458	0.265	4.10269655772581e-15	1
	CUL2	4.0865524744041e-19	0.496004	0.498	0.296	4.15520655597409e-15	1
	SPINDOC	4.11216675174387e-19	0.44257	0.553	0.345	4.18125115317317e-15	1
	MAN2B2	4.11424167985966e-19	0.452856	0.531	0.325	4.1833609400813e-15	1
	COX5B	4.31517486506409e-19	0.496607	0.482	0.29	4.38766980279717e-15	1
	PRDM8	4.36514218374548e-19	0.787473	0.264	0.123	4.43847657243241e-15	1
	TUSC2	4.41488772321858e-19	0.495785	0.484	0.292	4.48905783696866e-15	1
	GLOD4	4.41544322159094e-19	0.680527	0.315	0.159	4.48962266771367e-15	1
	MICOS10	4.46693905059972e-19	0.305687	0.914	0.91	4.5419836266498e-15	1
	MMAB	4.47565484249538e-19	0.502216	0.441	0.257	4.5508458438493e-15	1
	MCTS1	4.57999302428583e-19	0.676138	0.342	0.182	4.65693690709383e-15	1
	INTS9	4.6809138153626e-19	0.601208	0.344	0.18	4.7595531674607e-15	1
	IARS	4.75751220905669e-19	0.552056	0.429	0.249	4.83743841416884e-15	1
	FAM217B	4.77517332368662e-19	0.497715	0.386	0.206	4.85539623552455e-15	1
	GDI2	4.79267287968141e-19	0.457344	0.745	0.628	4.87318978406006e-15	1
	HNRNPLL	4.83861391978513e-19	0.462866	0.538	0.332	4.91990263363752e-15	1
	SLC25A12	4.85675159680981e-19	0.589976	0.368	0.199	4.93834502363622e-15	1
	C1QB	4.87978300910427e-19	0.761295	0.324	0.17	4.96176336365722e-15	1
	PLK1	5.00503288945053e-19	0.403085	0.822	0.749	5.08911744199329e-15	1
	FXYD2	5.22836315408182e-19	1.61998	0.141	0.041	5.31619965507039e-15	1
	PLD4	5.40917763455928e-19	0.467335	0.596	0.394	5.50005181881988e-15	1
	UTP6	5.48482566498548e-19	0.480722	0.41	0.226	5.57697073615724e-15	1
	H2AFZ	5.51803427137145e-19	0.418472	0.765	0.656	5.61073724713049e-15	1
	TSFM	5.52988292857559e-19	0.540255	0.432	0.247	5.62278496177566e-15	1
	ACY1	5.56201494797923e-19	0.54938	0.365	0.197	5.65545679910528e-15	1
	PRCC	5.5773841827919e-19	0.534564	0.441	0.258	5.6710842370628e-15	1
	DDX27	5.65910153404661e-19	0.468385	0.623	0.422	5.75417443981859e-15	1
	RHEB	5.68105950793448e-19	0.517668	0.445	0.258	5.77650130766778e-15	1
	ASCC3	5.68933800378355e-19	0.492297	0.495	0.296	5.78491888224712e-15	1
	CLPP	5.76948703777966e-19	0.595837	0.425	0.245	5.86641442001435e-15	1
	PRPF19	5.99185638232606e-19	0.461658	0.608	0.406	6.09251956954914e-15	1
	ARID2	6.00189753866483e-19	0.475956	0.474	0.282	6.1027294173144e-15	1
	FCMR	6.06518162774959e-19	2.4121	0.101	0.019	6.16707667909579e-15	1
	CALN1	6.10358094406534e-19	0.790992	0.263	0.123	6.20612110392564e-15	1
	FANCI	6.11982765200798e-19	0.46058	0.573	0.369	6.22264075656172e-15	1
	CLECL1	6.12750347735492e-19	0.860344	0.214	0.087	6.23044553577448e-15	1
	SMG9	6.32486924530868e-19	0.69986	0.294	0.144	6.43112704862986e-15	1
	CASP3	6.38070225289737e-19	0.53547	0.413	0.234	6.48789805074605e-15	1
	CTPS1	6.4003436671766e-19	0.449565	0.635	0.442	6.50786944078517e-15	1
	CD3G	6.64910656429205e-19	2.29316	0.101	0.019	6.76081155457216e-15	1
	TOMM22	6.72792495640584e-19	0.44226	0.715	0.564	6.84095409567346e-15	1
	USP10	6.7378989067023e-19	0.483473	0.481	0.285	6.8510956083349e-15	1
	DPH2	6.74303301811753e-19	0.606618	0.373	0.204	6.8563159728219e-15	1
	ZBED4	6.77447770877648e-19	0.514979	0.465	0.274	6.88828893428393e-15	1
	RFFL	7.16007124728996e-19	0.479381	0.532	0.332	7.28036044424443e-15	1
	KIFC1	7.22369822776286e-19	0.444895	0.542	0.332	7.34505635798927e-15	1
	HS2ST1	7.35717595564883e-19	0.495665	0.477	0.284	7.48077651170373e-15	1
	POGLUT3	7.62440699902688e-19	0.765889	0.3	0.152	7.75249703661053e-15	1
	SIMC1	8.05408376325515e-19	0.531177	0.454	0.268	8.18939237047783e-15	1
	AKIRIN1	8.06379290714938e-19	0.531953	0.486	0.293	8.19926462798949e-15	1
	EIF1AY	8.09385859629273e-19	0.458489	0.593	0.391	8.22983542071045e-15	1
	CHAF1B	8.2284967626964e-19	0.87729	0.248	0.113	8.3667355083097e-15	1
	HCCS	8.38926492562721e-19	0.613251	0.374	0.206	8.53020457637775e-15	1
	SQLE	8.45215605803801e-19	0.619453	0.368	0.202	8.59415227981305e-15	1
	ACTR8	8.66540893016266e-19	0.467102	0.497	0.3	8.81098780018939e-15	1
	RAB29	8.72737234731017e-19	0.572	0.395	0.221	8.87399220274498e-15	1
	TFAM	9.01024064679151e-19	0.738194	0.31	0.157	9.16161268965761e-15	1
	LSM8	9.03701684232665e-19	0.400649	0.617	0.41	9.18883872527774e-15	1
	NABP2	9.07333594753943e-19	0.47144	0.526	0.326	9.2257679914581e-15	1
	NIF3L1	9.08658740002148e-19	0.567349	0.393	0.22	9.23924206834185e-15	1
	SKA3	9.24157494136435e-19	0.884493	0.211	0.086	9.39683340037927e-15	1
	EIF2B2	9.28896799974828e-19	0.685554	0.324	0.17	9.44502266214405e-15	1
	SPIN4	9.52769551754235e-19	0.558911	0.408	0.23	9.68776080223706e-15	1
	KPNA2	9.53237918374673e-19	0.458086	0.693	0.538	9.69252315403367e-15	1
	NKAP	9.71780012861509e-19	0.765128	0.293	0.146	9.88105917077582e-15	1
	ING2	9.94622094546435e-19	0.742299	0.332	0.177	1.01133174573482e-14	1
	LDAH	9.95069763670992e-19	0.564724	0.363	0.194	1.01178693570066e-14	1
	GIMAP7	9.963418585166e-19	0.675032	0.324	0.167	1.01308040173968e-14	1
	TPGS1	9.97729040337713e-19	0.431165	0.568	0.363	1.01449088821539e-14	1
	KIF4A	1.01634082719091e-18	0.995556	0.228	0.1	1.03341535308772e-14	1
	SNRPC	1.03874729368689e-18	0.46925	0.629	0.44	1.05619824822083e-14	1
	IFT27	1.04833909265503e-18	0.817877	0.257	0.12	1.06595118941163e-14	1
	CCNE2	1.05482716007052e-18	0.614171	0.398	0.226	1.07254825635971e-14	1
	BBIP1	1.07118110703938e-18	1.04095	0.216	0.092	1.08917694963765e-14	1
	CCDC102B	1.07304050143006e-18	1.06662	0.194	0.076	1.09106758185409e-14	1
	NFATC2	1.08038960521546e-18	1.44586	0.147	0.045	1.09854015058308e-14	1
	PSMB7	1.09753199384515e-18	0.527393	0.443	0.261	1.11597053134175e-14	1
	NME6	1.10207581949722e-18	0.561607	0.441	0.258	1.12059069326477e-14	1
	PDCL3	1.1168614411858e-18	0.523123	0.491	0.302	1.13562471339772e-14	1
	SMARCD1	1.14915265038999e-18	0.53603	0.444	0.261	1.16845841491654e-14	1
	UBE2C	1.15096862407912e-18	0.431722	0.735	0.628	1.17030489696365e-14	1
	ODF2	1.17201043736459e-18	0.499859	0.503	0.308	1.19170021271232e-14	1
	DBF4	1.18732853391163e-18	0.835711	0.282	0.14	1.20727565328135e-14	1
	C19orf53	1.19865918239939e-18	0.525305	0.426	0.246	1.2187966566637e-14	1
	NADK2	1.20313968885831e-18	0.62863	0.371	0.205	1.22335243563113e-14	1
	UBE2M	1.21168897803668e-18	0.461605	0.592	0.398	1.2320453528677e-14	1
	ASGR2	1.26662800112337e-18	0.736424	0.272	0.13	1.28790735154224e-14	1
	COPS7B	1.26863824573022e-18	0.487297	0.554	0.354	1.28995136825849e-14	1
	BCL2L11	1.30108987495897e-18	0.548962	0.384	0.21	1.32294818485828e-14	1
	HES6	1.32493685258479e-18	0.653744	0.382	0.218	1.34719579170822e-14	1
	NAA25	1.32504174089085e-18	0.541924	0.4	0.227	1.34730244213781e-14	1
	NXT1	1.35297026284614e-18	0.509738	0.39	0.216	1.37570016326195e-14	1
	RRP1B	1.3558460062978e-18	0.469405	0.495	0.296	1.37862421920361e-14	1
	STAG3	1.36555459892058e-18	0.473141	0.463	0.274	1.38849591618245e-14	1
	MTFR2	1.37038160800566e-18	0.835438	0.252	0.116	1.39340401902015e-14	1
	COPG2	1.3713174658069e-18	0.454457	0.601	0.398	1.39435559923246e-14	1
	CEP170	1.38432326266132e-18	0.722671	0.273	0.129	1.40757989347403e-14	1
	TGIF2	1.40769945925176e-18	0.640482	0.299	0.148	1.43134881016719e-14	1
	MOCS3	1.42682820915862e-18	0.837146	0.235	0.104	1.45079892307248e-14	1
	ABT1	1.46291633004821e-18	0.690955	0.302	0.151	1.48749332439302e-14	1
	TIPIN	1.48802926086579e-18	1.05184	0.189	0.073	1.51302815244834e-14	1
	MLST8	1.49550164230939e-18	0.47644	0.498	0.301	1.52062606990019e-14	1
	NEK2	1.50018679224861e-18	1.03572	0.199	0.08	1.52538993035839e-14	1
	LBH	1.53073427192351e-18	0.685501	0.327	0.173	1.55645060769183e-14	1
	RFXANK	1.53234173485597e-18	0.419925	0.608	0.398	1.55808507600155e-14	1
	C19orf47	1.55085177826277e-18	0.672906	0.377	0.216	1.57690608813758e-14	1
	SRSF7	1.5580314426152e-18	0.578774	0.391	0.219	1.58420637085114e-14	1
	ZNF668	1.58226642345615e-18	0.848886	0.274	0.135	1.60884849937021e-14	1
	GLB1	1.59758595430862e-18	0.484103	0.51	0.316	1.62442539834101e-14	1
	STK38L	1.66682991446421e-18	0.456801	0.52	0.317	1.69483265702721e-14	1
	FAM102B	1.68672082442966e-18	0.483159	0.602	0.418	1.71505773428008e-14	1
	DNPH1	1.75912585952547e-18	0.46879	0.685	0.526	1.7886791739655e-14	1
	NIFK	1.78201375318794e-18	0.704141	0.305	0.154	1.81195158424149e-14	1
	LZIC	1.8169007998394e-18	0.513898	0.481	0.293	1.8474247332767e-14	1
	NFE2L3	1.84219964975535e-18	0.86535	0.24	0.108	1.87314860387124e-14	1
	MSH3	1.86886605672207e-18	0.777089	0.26	0.121	1.900263006475e-14	1
	HIF1A	1.8709862868689e-18	0.773677	0.287	0.144	1.9024188564883e-14	1
	FAM78A	1.88138376794125e-18	0.465293	0.681	0.505	1.91299101524266e-14	1
	RPUSD3	1.88214214718209e-18	0.692478	0.341	0.185	1.91376213525475e-14	1
	PRPS2	1.89252937052671e-18	0.450601	0.689	0.522	1.92432386395156e-14	1
	UBE2L6	1.90098588233495e-18	0.468793	0.655	0.48	1.93292244515818e-14	1
	YARS2	1.92958644093723e-18	0.51482	0.436	0.253	1.96200349314498e-14	1
	GPN1	1.9323778771008e-18	0.501702	0.428	0.248	1.9648418254361e-14	1
	MCM3	1.94218660537742e-18	0.349583	0.87	0.831	1.97481534034776e-14	1
	TSEN2	1.97895751740032e-18	0.720123	0.278	0.135	2.01220400369264e-14	1
	TSEN15	1.99642980841238e-18	1.02265	0.205	0.084	2.02996982919371e-14	1
	CEBPZ	2.00400149310472e-18	0.54371	0.389	0.218	2.03766871818888e-14	1
	TDG	2.01589840030436e-18	0.795716	0.24	0.107	2.04976549342947e-14	1
	TIMM8A	2.02971338347148e-18	0.664296	0.338	0.179	2.06381256831381e-14	1
	IMPA1	2.0772818611829e-18	0.757846	0.261	0.122	2.11218019645077e-14	1
	ATP5PF	2.09650310127095e-18	0.464597	0.597	0.399	2.1317243533723e-14	1
	SLF1	2.13921933108341e-18	0.638921	0.336	0.177	2.17515821584561e-14	1
	SFT2D1	2.15187612766635e-18	0.479564	0.49	0.297	2.18802764661114e-14	1
	GTPBP10	2.15617478101724e-18	0.613795	0.382	0.216	2.19239851733833e-14	1
	MCM8	2.18901390961109e-18	0.650537	0.337	0.179	2.22578934329256e-14	1
	PCTP	2.20399793736846e-18	0.474832	0.569	0.378	2.24102510271625e-14	1
	CDC42EP3	2.20453596720932e-18	0.272478	0.962	0.932	2.24157217145843e-14	1
	RMI1	2.22582798708581e-18	0.593836	0.365	0.201	2.26322189726885e-14	1
	OGFOD1	2.24660932113298e-18	0.519105	0.415	0.238	2.28435235772801e-14	1
	ARL11	2.26303206496537e-18	0.364601	0.567	0.343	2.30105100365679e-14	1
	SLC37A1	2.26624929190029e-18	0.690217	0.306	0.156	2.30432228000421e-14	1
	RTTN	2.27592309930087e-18	1.0688	0.177	0.065	2.31415860736912e-14	1
	C3orf38	2.30006946239612e-18	0.581874	0.392	0.221	2.33871062936437e-14	1
	FAM210A	2.30204971087035e-18	0.883987	0.256	0.121	2.34072414601297e-14	1
	TMEM131L	2.37378569738166e-18	0.571282	0.375	0.206	2.41366529709767e-14	1
	STARD4	2.37937786450395e-18	0.515956	0.413	0.234	2.41935141262761e-14	1
	BECN1	2.42623259990468e-18	0.531693	0.44	0.26	2.46699330758308e-14	1
	MOB1A	2.48126946419845e-18	0.466857	0.543	0.347	2.52295479119699e-14	1
	TMEM192	2.54039567510696e-18	0.629099	0.327	0.171	2.58307432244876e-14	1
	TP53RK	2.54835726913937e-18	0.574278	0.407	0.233	2.59116967126091e-14	1
	ENTPD4	2.57515703110693e-18	0.450057	0.539	0.335	2.61841966922953e-14	1
	COX4I1	2.6285597211069e-18	0.279284	0.944	0.926	2.6727195244215e-14	1
	PSME3	2.64475573032143e-18	0.733254	0.291	0.146	2.68918762659083e-14	1
	GMPPB	2.64586378317035e-18	0.484195	0.457	0.269	2.69031429472761e-14	1
	TMEM218	2.65217377275647e-18	0.681229	0.319	0.167	2.69673029213878e-14	1
	RFC1	2.66139405938303e-18	0.614829	0.369	0.205	2.70610547958067e-14	1
	DUSP12	2.72557460533961e-18	0.599149	0.418	0.246	2.77136425870931e-14	1
	TRMT10C	2.77732770796518e-18	0.496439	0.419	0.239	2.82398681345899e-14	1
	MYL6B	2.78603939733988e-18	0.609297	0.353	0.192	2.83284485921519e-14	1
	ATP5MF	2.82377373189906e-18	0.275384	0.942	0.931	2.87121313059496e-14	1
	SLC9B2	2.82700142597603e-18	0.67629	0.295	0.146	2.87449504993243e-14	1
	PGBD2	2.86331501108365e-18	0.718834	0.3	0.154	2.91141870326986e-14	1
	GALE	2.90920170111399e-18	0.859043	0.242	0.11	2.9580762896927e-14	1
	FAF1	2.91176985221332e-18	0.491345	0.519	0.327	2.9606875857305e-14	1
	PKIB	2.94502413134453e-18	0.729387	0.284	0.139	2.99450053675112e-14	1
	NCAM1	2.96919115120603e-18	0.780971	0.244	0.11	3.01907356254629e-14	1
	DARS2	3.12571738153237e-18	0.502131	0.457	0.275	3.17822943354212e-14	1
	FIG4	3.13072185918386e-18	0.444643	0.464	0.271	3.18331798641815e-14	1
	RBM27	3.14956855612537e-18	0.441388	0.55	0.347	3.20248130786828e-14	1
	PDSS1	3.16886004267973e-18	0.701146	0.298	0.15	3.22209689139675e-14	1
	SLC7A5	3.16946261211481e-18	0.462195	0.509	0.312	3.22270958399834e-14	1
	SLC25A33	3.2193502741023e-18	1.07669	0.204	0.085	3.27343535870722e-14	1
	C6orf120	3.25159732960432e-18	0.444323	0.488	0.296	3.30622416474167e-14	1
	UROD	3.29494413688762e-18	0.426925	0.603	0.394	3.35029919838733e-14	1
	REXO4	3.37108891632505e-18	0.541843	0.415	0.24	3.42772321011931e-14	1
	CCP110	3.41834292668355e-18	0.665587	0.324	0.171	3.47577108785184e-14	1
	HIRA	3.43609164398893e-18	0.474266	0.517	0.321	3.49381798360795e-14	1
	RPUSD1	3.44938244772462e-18	0.470819	0.513	0.313	3.5073320728464e-14	1
	TSTD2	3.45094303700561e-18	0.736261	0.304	0.156	3.5089188800273e-14	1
	FOCAD	3.469647307049e-18	0.739647	0.314	0.166	3.52793738180743e-14	1
	ZNHIT2	3.55049451421864e-18	0.897444	0.253	0.12	3.61014282205752e-14	1
	TRIM21	3.57213683413415e-18	0.533996	0.41	0.233	3.6321487329476e-14	1
	CASS4	3.57479398925643e-18	0.842375	0.23	0.1	3.63485052827594e-14	1
	MTDH	3.57751353105966e-18	0.261555	0.941	0.941	3.63761575838146e-14	1
	GORASP2	3.63430786026059e-18	0.613011	0.406	0.237	3.69536423231297e-14	1
	TEC	3.63963208012043e-18	0.656119	0.306	0.153	3.70077789906645e-14	1
	CS	3.64013143498864e-18	1.06877	0.213	0.092	3.70128564309645e-14	1
	SPOP	3.67613006252217e-18	0.427121	0.553	0.351	3.73788904757254e-14	1
	NDRG3	3.75008306981288e-18	0.625291	0.391	0.225	3.81308446538574e-14	1
	NAE1	3.76552480480179e-18	0.477722	0.455	0.268	3.82878562152246e-14	1
	STAT5B	3.77142469501717e-18	0.421314	0.519	0.318	3.83478462989346e-14	1
	CD7	3.78183334581631e-18	1.81443	0.112	0.026	3.84536814602603e-14	1
	BCS1L	3.78909332200492e-18	0.52582	0.4	0.225	3.8527500898146e-14	1
	HTRA2	3.80614745277879e-18	0.587314	0.365	0.201	3.87009072998547e-14	1
	ASPM	3.89272705890763e-18	0.478327	0.477	0.288	3.95812487349728e-14	1
	CYB5B	3.96865930514424e-18	0.346219	0.852	0.807	4.03533278147066e-14	1
	BFAR	4.0651730754306e-18	0.453784	0.495	0.302	4.13346798309784e-14	1
	DONSON	4.07446591670627e-18	0.776594	0.293	0.15	4.14291694410693e-14	1
	SEL1L3	4.11671382298144e-18	0.456767	0.668	0.488	4.18587461520753e-14	1
	COX7B	4.13081194182284e-18	0.523798	0.445	0.265	4.20020958244547e-14	1
	FCGR1A	4.14499713976672e-18	0.818971	0.234	0.104	4.2146330917148e-14	1
	USP39	4.18700760473667e-18	0.500522	0.478	0.29	4.25734933249624e-14	1
	PRLR	4.20035170203555e-18	0.428784	0.586	0.384	4.27091761062975e-14	1
	PARVB	4.20829225252018e-18	0.40137	0.757	0.622	4.27899156236252e-14	1
	UHRF1BP1	4.22206345916797e-18	0.624319	0.349	0.19	4.29299412528199e-14	1
	ANAPC13	4.25229915694093e-18	0.427373	0.51	0.308	4.32373778277754e-14	1
	RAE1	4.25601867765331e-18	0.513062	0.422	0.242	4.32751979143789e-14	1
	EZH2	4.30886384630258e-18	0.421777	0.54	0.339	4.38125275892047e-14	1
	DHRS7	4.34741922672255e-18	0.546216	0.428	0.253	4.42045586973149e-14	1
	MPHOSPH10	4.3752108573251e-18	0.455285	0.58	0.381	4.44871439972817e-14	1
	CNIH1	4.37781517437232e-18	0.505665	0.564	0.378	4.45136246930178e-14	1
	TIMM17A	4.4864497423583e-18	0.48081	0.457	0.274	4.56182209802991e-14	1
	DNMT3A	4.52606128600153e-18	0.586122	0.355	0.194	4.60209911560635e-14	1
	CCDC152	4.55267102053408e-18	1.10585	0.163	0.057	4.62915589367905e-14	1
	CCDC22	4.67192926363658e-18	0.873912	0.253	0.12	4.75041767526567e-14	1
	CENPL	4.7884061710697e-18	0.778415	0.244	0.112	4.86885139474367e-14	1
	PAXIP1	4.83986901544144e-18	0.651374	0.328	0.173	4.92117881490086e-14	1
	ELP5	4.93841719432241e-18	0.474367	0.487	0.296	5.02138260318703e-14	1
	LEPROTL1	4.97331903140101e-18	0.424633	0.578	0.377	5.05687079112854e-14	1
	CHAMP1	4.97376186212558e-18	0.495675	0.488	0.3	5.05732106140929e-14	1
	NUP93	5.02189071822047e-18	0.419548	0.701	0.53	5.10625848228657e-14	1
	UBE2D1	5.19008639943296e-18	0.604981	0.323	0.169	5.27727985094343e-14	1
	NOL6	5.21002405636534e-18	0.506273	0.426	0.249	5.29755246051228e-14	1
	RABL3	5.49135321845901e-18	0.627506	0.379	0.217	5.58360795252912e-14	1
	TDP2	5.5362705735602e-18	0.447958	0.527	0.328	5.62927991919601e-14	1
	ST3GAL4	5.57556937473611e-18	0.556161	0.406	0.232	5.66923894023167e-14	1
	PLAA	5.60763244915565e-18	0.488808	0.562	0.366	5.70184067430147e-14	1
	HMBS	5.62442550518099e-18	0.551615	0.43	0.253	5.71891585366803e-14	1
	LCP2	5.65100162881897e-18	0.302325	0.879	0.841	5.74593845618313e-14	1
	VPS35L	5.71956017494782e-18	0.425137	0.657	0.462	5.81564878588695e-14	1
	COPRS	5.71993689848552e-18	0.483671	0.43	0.251	5.81603183838008e-14	1
	LSM10	5.79850314121447e-18	0.442238	0.544	0.344	5.89591799398687e-14	1
	SHCBP1	5.808733848936e-18	0.455743	0.59	0.395	5.90632057759813e-14	1
	ARHGEF39	5.85790164601476e-18	1.10267	0.199	0.082	5.95631439366781e-14	1
	UTP11	5.96538623045432e-18	0.46082	0.458	0.273	6.06560471912596e-14	1
	PLCL2	6.07697857158262e-18	0.706447	0.289	0.144	6.1790718115852e-14	1
	CHCHD3	6.13452123206397e-18	0.555594	0.392	0.222	6.23758118876265e-14	1
	CCDC115	6.15825555066552e-18	0.455657	0.519	0.327	6.2617142439167e-14	1
	CUEDC2	6.16992458949309e-18	0.520112	0.48	0.296	6.27357932259657e-14	1
	GPR18	6.18413342770718e-18	1.4427	0.134	0.039	6.28802686929266e-14	1
	VPS11	6.25627210847543e-18	0.451542	0.585	0.386	6.36137747989782e-14	1
	OXSR1	6.26517411082723e-18	0.467985	0.492	0.301	6.37042903588913e-14	1
	PLPP5	6.2877734047888e-18	0.707821	0.299	0.154	6.39340799798925e-14	1
	JKAMP	6.32362481660149e-18	0.870311	0.234	0.105	6.4298617135204e-14	1
	MAGED1	6.33063015908946e-18	0.659914	0.337	0.183	6.43698474576217e-14	1
	C4orf48	6.42803387819613e-18	0.370722	0.6	0.391	6.53602484734983e-14	1
	NUP153	6.44396691197028e-18	0.468231	0.611	0.421	6.55222555609138e-14	1
	POLR1E	6.46284642465737e-18	0.618062	0.377	0.214	6.57142224459161e-14	1
	NOL10	6.57098436833502e-18	0.556091	0.409	0.237	6.68137690572305e-14	1
	GTF2F1	6.62101673334875e-18	0.426666	0.522	0.322	6.73224981446901e-14	1
	RGS10	6.6875761188583e-18	0.430498	0.732	0.594	6.79992739765512e-14	1
	AAAS	6.69497802880957e-18	0.435828	0.564	0.365	6.80745365969358e-14	1
	URB2	6.73541579279839e-18	0.705082	0.289	0.145	6.8485707781174e-14	1
	BRIP1	6.80325187574311e-18	0.727748	0.294	0.15	6.9175465072556e-14	1
	MIEF1	6.86111153909316e-18	0.479901	0.506	0.318	6.97637821294993e-14	1
	XRCC2	6.87001757238682e-18	0.730938	0.27	0.131	6.98543386760292e-14	1
	GPRIN3	6.87103885847386e-18	0.938449	0.199	0.08	6.98647231129622e-14	1
	NFYB	6.99321033338003e-18	0.694977	0.297	0.152	7.11069626698082e-14	1
	RNF26	7.23500444169277e-18	0.577975	0.414	0.244	7.35655251631321e-14	1
	ATP5PD	7.28030558246675e-18	0.266943	0.946	0.943	7.40261471625219e-14	1
	GALM	7.3369707370329e-18	1.12906	0.196	0.081	7.46023184541506e-14	1
	GHDC	7.40047307400005e-18	0.433204	0.572	0.367	7.52480102164325e-14	1
	GNPDA1	7.56546840163489e-18	0.561265	0.381	0.213	7.69256827078235e-14	1
	TENT4B	7.80372846136758e-18	0.517032	0.435	0.257	7.93483109951855e-14	1
	RGP1	7.81214643764811e-18	0.556972	0.393	0.225	7.9433904978006e-14	1
	SYT11	7.86992118154908e-18	0.904375	0.216	0.092	8.0021358573991e-14	1
	ANTKMT	7.9290744822148e-18	0.42876	0.645	0.449	8.06228293351601e-14	1
	C5orf22	8.07630225581657e-18	0.600555	0.336	0.179	8.21198413371429e-14	1
	CMC4	8.12790166936587e-18	0.558775	0.377	0.211	8.26445041741121e-14	1
	NAT10	8.14042949596029e-18	0.472715	0.492	0.304	8.27718871149242e-14	1
	RNF157	8.18928717904585e-18	1.64806	0.133	0.04	8.32686720365382e-14	1
	SARS2	8.25728118593302e-18	0.602771	0.349	0.19	8.39600350985669e-14	1
	ISG20L2	8.27614353496825e-18	0.482667	0.466	0.28	8.41518274635572e-14	1
	MZF1	8.37463510559767e-18	0.753389	0.244	0.112	8.51532897537171e-14	1
	PPP2R3C	8.38255209025948e-18	0.496237	0.481	0.296	8.52337896537584e-14	1
	POM121	8.62721368549019e-18	0.450437	0.469	0.284	8.77215087540643e-14	1
	PRXL2C	8.78820616440287e-18	0.741242	0.317	0.169	8.93584802796483e-14	1
	PASK	8.81351458431724e-18	0.676811	0.302	0.157	8.96158162933377e-14	1
	RNASEH2C	8.9159842993012e-18	0.296815	0.937	0.908	9.06577283552946e-14	1
	ZC3H12D	8.9163017550102e-18	0.542013	0.374	0.206	9.06609562449438e-14	1
	GRAMD1B	9.04412081352087e-18	0.534835	0.367	0.2	9.19606204318803e-14	1
	TIMM17B	9.38037421395076e-18	0.495143	0.418	0.243	9.53796450074513e-14	1
	SACM1L	9.51965497698399e-18	0.415197	0.578	0.377	9.67958518059732e-14	1
	TESMIN	9.53773061843497e-18	0.543606	0.39	0.222	9.69796449282468e-14	1
	ANKRD49	9.5391648857402e-18	0.701175	0.285	0.142	9.69942285582063e-14	1
	GON7	9.58365075569728e-18	0.641027	0.327	0.173	9.744656088393e-14	1
	ERI3	9.61622242104766e-18	0.673521	0.333	0.18	9.77777495772126e-14	1
	ZNF367	9.64868169408992e-18	0.707442	0.319	0.17	9.81077954655063e-14	1
	ABHD17B	9.98023812741979e-18	0.415251	0.54	0.335	1.01479061279604e-13	1
	TESPA1	1.02489798117498e-17	1.69	0.116	0.029	1.04211626725872e-13	1
	PDE12	1.04481103925184e-17	0.520667	0.422	0.247	1.06236386471127e-13	1
	SLU7	1.05367649569538e-17	0.430741	0.596	0.401	1.07137826082306e-13	1
	TRIM59	1.05439379170032e-17	0.779796	0.266	0.13	1.07210760740088e-13	1
	SRSF10	1.06063553530729e-17	0.653149	0.281	0.138	1.07845421230045e-13	1
	SSR3	1.0642681703399e-17	0.477706	0.47	0.284	1.08214787560161e-13	1
	PI15	1.07824282136237e-17	0.536812	0.521	0.342	1.09635730076126e-13	1
	ZNFX1	1.08056350654115e-17	0.494627	0.452	0.269	1.09871697345105e-13	1
	PTPN11	1.08916138936867e-17	0.987714	0.222	0.1	1.10745930071007e-13	1
	RIPK2	1.0949923548677e-17	0.670839	0.311	0.162	1.11338822642948e-13	1
	PPP1CC	1.101092477464e-17	0.45334	0.676	0.516	1.11959083108539e-13	1
	CNST	1.11410073213426e-17	0.434707	0.537	0.339	1.13281762443411e-13	1
	SMC3	1.12095801520613e-17	0.444235	0.592	0.407	1.13979010986159e-13	1
	RPP25L	1.12435790668316e-17	0.561361	0.422	0.253	1.14324711951544e-13	1
	LHPP	1.12657979698289e-17	0.419288	0.548	0.344	1.1455063375722e-13	1
	NIPA2	1.14332945140207e-17	0.47077	0.496	0.309	1.16253738618563e-13	1
	MTIF2	1.160653383098e-17	0.512486	0.475	0.294	1.18015235993405e-13	1
	CBX6	1.1611613535801e-17	0.470728	0.493	0.303	1.18066886432024e-13	1
	MRRF	1.19423293810186e-17	0.451773	0.506	0.316	1.21429605146197e-13	1
	MAGEF1	1.20124420201487e-17	0.760943	0.282	0.142	1.22142510460872e-13	1
	EXOSC5	1.20859383864453e-17	0.52987	0.421	0.247	1.22889821513375e-13	1
	TMEM201	1.23693820407919e-17	0.62259	0.328	0.175	1.25771876590772e-13	1
	GTF2A2	1.24027086777278e-17	0.622817	0.383	0.222	1.26110741835136e-13	1
	CDS2	1.26949516600437e-17	0.462576	0.488	0.3	1.29082268479324e-13	1
	CHCHD5	1.28608252153567e-17	0.430652	0.585	0.378	1.30768870789747e-13	1
	UBE2E1	1.29343201284066e-17	0.49116	0.445	0.264	1.31516167065639e-13	1
	XPO6	1.32891117549262e-17	0.517619	0.456	0.28	1.35123688324089e-13	1
	PTPRO	1.33921913999607e-17	0.773089	0.224	0.097	1.361718021548e-13	1
	QDPR	1.34213537701968e-17	0.47422	0.585	0.389	1.36468325135361e-13	1
	SLC66A1	1.3433372176574e-17	0.437439	0.594	0.402	1.36590528291404e-13	1
	ARHGAP18	1.34704679669834e-17	0.473035	0.494	0.308	1.36967718288287e-13	1
	NRF1	1.3905753858501e-17	0.564708	0.349	0.19	1.41393705233238e-13	1
	LARP4	1.39655087829366e-17	0.482125	0.545	0.357	1.42001293304899e-13	1
	MATK	1.4177696760384e-17	1.14815	0.17	0.063	1.44158820659585e-13	1
	CCNB1	1.42929985063953e-17	0.472877	0.651	0.484	1.45331208813028e-13	1
	RAB20	1.44255916840605e-17	0.608352	0.309	0.158	1.46679416243527e-13	1
	BUD13	1.44599220099796e-17	0.650679	0.32	0.171	1.47028486997472e-13	1
	CBX5	1.47117859150667e-17	0.451597	0.479	0.289	1.49589439184398e-13	1
	CENPH	1.51283697450992e-17	0.904666	0.229	0.104	1.53825263568169e-13	1
	URM1	1.51489607272627e-17	0.52502	0.416	0.241	1.54034632674807e-13	1
	LCLAT1	1.5215547040086e-17	0.622224	0.331	0.176	1.54711682303594e-13	1
	P2RY8	1.52254294259107e-17	0.426923	0.53	0.331	1.5481216640266e-13	1
	TERF2	1.54400396841602e-17	0.454248	0.534	0.342	1.56994323508541e-13	1
	SDHAF4	1.54535890208121e-17	0.507205	0.462	0.277	1.57132093163617e-13	1
	MGMT	1.56152543418663e-17	0.434762	0.598	0.402	1.58775906148096e-13	1
	GINS3	1.57392623762741e-17	0.761723	0.264	0.127	1.60036819841955e-13	1
	NMB	1.57430977752383e-17	0.82838	0.239	0.11	1.60075818178623e-13	1
	IKBIP	1.57449608925484e-17	0.651616	0.331	0.178	1.60094762355432e-13	1
	CNOT9	1.5867576557151e-17	0.439307	0.681	0.521	1.61341518433111e-13	1
	PSIP1	1.59134717298289e-17	0.410941	0.524	0.322	1.61808180548901e-13	1
	BTN2A2	1.59703399256587e-17	0.638365	0.294	0.148	1.62386416364098e-13	1
	ELAVL1	1.62286324111046e-17	0.334976	0.866	0.859	1.65012734356111e-13	1
	MED14	1.63270618069932e-17	0.482594	0.45	0.271	1.66013564453507e-13	1
	GALNT7	1.64723028692691e-17	0.506273	0.426	0.25	1.67490375574729e-13	1
	ARSB	1.72021635099717e-17	0.585745	0.345	0.189	1.74911598569392e-13	1
	ARID5A	1.73770969869641e-17	0.728269	0.301	0.157	1.76690322163451e-13	1
	EMC9	1.79618616159139e-17	0.561073	0.346	0.187	1.82636208910613e-13	1
	WDR54	1.80539796841104e-17	1.00881	0.195	0.08	1.83572865428035e-13	1
	VARS	1.81372947447205e-17	0.366018	0.822	0.789	1.84420012964318e-13	1
	TBL3	1.83111226120922e-17	0.506792	0.463	0.282	1.86187494719754e-13	1
	PHYH	1.83872535326048e-17	0.737292	0.28	0.141	1.86961593919526e-13	1
	MFHAS1	1.9050251200934e-17	0.644592	0.293	0.147	1.93702954211096e-13	1
	NDUFAF7	1.91448502391658e-17	0.749375	0.28	0.142	1.94664837231838e-13	1
	RAD51C	1.93998381024121e-17	0.546254	0.355	0.194	1.97257553825327e-13	1
	PRIM1	1.94514078444659e-17	0.722846	0.288	0.147	1.9778191496253e-13	1
	TMED2	1.94737583566169e-17	0.451204	0.529	0.331	1.98009174970081e-13	1
	XRCC4	2.0030410065936e-17	0.554161	0.378	0.214	2.03669209550437e-13	1
	ELP1	2.06742085192868e-17	0.492698	0.408	0.236	2.10215352224108e-13	1
	RET	2.08973688758083e-17	0.469743	0.467	0.283	2.12484446729219e-13	1
	PMM2	2.09716011953956e-17	0.410194	0.512	0.313	2.13239240954782e-13	1
	ICAM2	2.13031613514884e-17	0.468621	0.479	0.288	2.16610544621934e-13	1
	TRPM2	2.13062919260798e-17	0.400786	0.622	0.419	2.1664237630438e-13	1
	ST3GAL1	2.13183243478591e-17	0.470517	0.426	0.247	2.16764721969032e-13	1
	PDIA4	2.15051946956347e-17	0.536942	0.391	0.224	2.18664819665214e-13	1
	EXOSC4	2.19953796854948e-17	0.479337	0.43	0.257	2.23649020642112e-13	1
	DOCK2	2.23099964340707e-17	0.255543	0.95	0.906	2.26848043741631e-13	1
	PSMC1	2.26072866719922e-17	0.504631	0.451	0.273	2.29870890880816e-13	1
	TRAF2	2.31617451003524e-17	0.510674	0.452	0.273	2.35508624180383e-13	1
	TMEM267	2.34981541903932e-17	0.666487	0.284	0.143	2.38929231807919e-13	1
	TBCE	2.35653711284464e-17	0.892067	0.233	0.108	2.39612693634043e-13	1
	SPATA24	2.37438349853632e-17	1.01245	0.198	0.083	2.41427314131173e-13	1
	LIPA	2.38526341720112e-17	0.429496	0.612	0.421	2.4253358426101e-13	1
	NCBP2AS2	2.43685696053758e-17	0.445247	0.502	0.309	2.47779615747461e-13	1
	TAF9	2.47395129606824e-17	0.883704	0.226	0.102	2.51551367784219e-13	1
	BLOC1S4	2.49922410419601e-17	0.540255	0.402	0.233	2.5412110691465e-13	1
	TRUB2	2.58846097667987e-17	0.605843	0.345	0.19	2.63194712108809e-13	1
	ROGDI	2.59359303106747e-17	0.738019	0.253	0.12	2.6371653939894e-13	1
	PLAAT3	2.5971131347603e-17	0.595632	0.342	0.187	2.64074463542428e-13	1
	CDCA4	2.60493159835334e-17	0.502741	0.434	0.259	2.64869444920568e-13	1
	TGFBR1	2.60570172737317e-17	0.438844	0.571	0.375	2.64947751639304e-13	1
	PRF1	2.61587991500106e-17	1.55331	0.121	0.033	2.65982669757308e-13	1
	HSP90B1	2.62279621762458e-17	0.949425	0.221	0.1	2.66685919408067e-13	1
	TMOD1	2.66880498878737e-17	1.04993	0.182	0.072	2.713640912599e-13	1
	BIK	2.74176593429797e-17	0.79031	0.259	0.127	2.78782760199417e-13	1
	ALDH18A1	2.76536113105716e-17	0.498225	0.434	0.259	2.81181919805892e-13	1
	RIOK1	2.79717461220169e-17	0.474257	0.487	0.3	2.84416714568668e-13	1
	ANLN	2.87187349676035e-17	0.561576	0.372	0.211	2.92012097150592e-13	1
	PSMB6	2.88137204074708e-17	0.458894	0.514	0.327	2.92977909103163e-13	1
	ZC3H7B	2.91101919104923e-17	0.532003	0.444	0.269	2.95992431345886e-13	1
	EPDR1	2.94471712796507e-17	1.04805	0.194	0.08	2.99418837571489e-13	1
	PRC1	2.95375639898626e-17	0.462901	0.515	0.325	3.00337950648923e-13	1
	HSPH1	2.96966209162205e-17	0.409191	0.622	0.431	3.0195524147613e-13	1
	NLRC3	2.97950236593784e-17	2.24069	0.1	0.022	3.02955800568559e-13	1
	LPCAT2	3.01472776089409e-17	0.535543	0.408	0.238	3.06537518727711e-13	1
	RPA4	3.09739719758497e-17	1.0283	0.178	0.069	3.14943347050439e-13	1
	SEC11C	3.15247097192883e-17	0.414394	0.558	0.363	3.20543248425724e-13	1
	CENPI	3.20651790651226e-17	0.825657	0.229	0.104	3.26038740734167e-13	1
	ORAI3	3.29600308100499e-17	0.518635	0.395	0.226	3.35137593276587e-13	1
	SNX4	3.31698038371124e-17	0.438005	0.592	0.395	3.37270565415758e-13	1
	MEF2C	3.33030180971154e-17	0.444641	0.436	0.253	3.3862508801147e-13	1
	TMEM209	3.48180951558433e-17	0.657824	0.332	0.182	3.54030391544615e-13	1
	OTULINL	3.50804866776098e-17	0.914163	0.228	0.105	3.56698388537937e-13	1
	THAP1	3.54659817993037e-17	0.631504	0.305	0.159	3.6061810293532e-13	1
	DDX41	3.5580255318339e-17	0.540255	0.416	0.248	3.61780036076871e-13	1
	SGO1	3.57124438798981e-17	1.29176	0.147	0.049	3.63124129370804e-13	1
	TIMM50	3.59752569987636e-17	0.436848	0.574	0.384	3.65796413163428e-13	1
	STK32C	3.60193440719659e-17	0.461312	0.449	0.265	3.6624469052375e-13	1
	NR1H3	3.63006094790594e-17	0.563928	0.282	0.139	3.69104597183076e-13	1
	UQCC1	3.66920341793887e-17	0.479383	0.47	0.288	3.73084603536024e-13	1
	SGTA	3.67496071626977e-17	0.453891	0.522	0.327	3.7367000563031e-13	1
	SPATA13	3.69020331239525e-17	0.696656	0.293	0.152	3.75219872804349e-13	1
	POLR2F	3.75948783097568e-17	0.421519	0.604	0.411	3.82264722653608e-13	1
	HIST1H1E	3.76085441228634e-17	0.297349	0.937	0.95	3.82403676641275e-13	1
	ATP6V1H	3.80325925727149e-17	0.403042	0.53	0.334	3.86715401279365e-13	1
	CPNE7	3.87625585896018e-17	0.886705	0.228	0.104	3.94137695739071e-13	1
	HGH1	3.91363893863915e-17	0.541663	0.434	0.265	3.97938807280829e-13	1
	SEH1L	3.93182305798381e-17	0.498934	0.583	0.407	3.99787768535794e-13	1
	SARNP	3.96276512182025e-17	1.01909	0.203	0.088	4.02933957586683e-13	1
	SCIMP	3.97056256857632e-17	0.583947	0.352	0.194	4.0372680197284e-13	1
	CENPU	3.9944482623549e-17	0.59292	0.367	0.21	4.06155499316246e-13	1
	CALR	3.9957096382163e-17	0.255836	0.966	0.97	4.06283756013834e-13	1
	RFC5	4.04660606293443e-17	0.678212	0.317	0.173	4.11458904479173e-13	1
	PIK3R4	4.05072311006098e-17	0.528124	0.393	0.226	4.11877525831001e-13	1
	ZBTB24	4.05400365020963e-17	0.721193	0.271	0.135	4.12211091153315e-13	1
	ERI1	4.07567266708589e-17	0.482962	0.426	0.252	4.14414396789293e-13	1
	ZNF519	4.10517397312846e-17	0.75438	0.247	0.117	4.17414089587702e-13	1
	PLAC8	4.12680066611396e-17	0.402412	0.829	0.778	4.19613091730468e-13	1
	HINT2	4.13418161552107e-17	0.627098	0.293	0.149	4.20363586666182e-13	1
	TKFC	4.15051948111803e-17	0.482769	0.44	0.261	4.22024820840081e-13	1
	TMEM230	4.15432925748252e-17	0.55503	0.337	0.179	4.22412198900823e-13	1
	TTC27	4.16735749806549e-17	0.715417	0.305	0.163	4.23736910403299e-13	1
	LRRC41	4.17030676000468e-17	0.427622	0.538	0.338	4.24036791357275e-13	1
	PABPC4	4.23509851781012e-17	0.536644	0.374	0.209	4.30624817290933e-13	1
	PDE4A	4.30517312259585e-17	0.586122	0.346	0.19	4.37750003105546e-13	1
	POLE2	4.34352197940709e-17	0.842818	0.2	0.083	4.41649314866113e-13	1
	NDUFA13	4.37856538190042e-17	0.42161	0.698	0.528	4.45212528031634e-13	1
	TTC39C	4.38663437848735e-17	0.425717	0.578	0.382	4.46032983604594e-13	1
	CFH	4.41593211163225e-17	0.525119	0.425	0.254	4.49011977110768e-13	1
	COX15	4.45547422565423e-17	0.444496	0.457	0.271	4.53032619264522e-13	1
	APAF1	4.46080981333441e-17	0.422418	0.524	0.329	4.53575141819843e-13	1
	IDH1	4.48751514083212e-17	0.375584	0.547	0.348	4.5629053951981e-13	1
	BARD1	4.49785285635143e-17	0.863662	0.249	0.12	4.57341678433813e-13	1
	ALKBH6	4.5084795940816e-17	0.513879	0.377	0.212	4.58422205126217e-13	1
	FTSJ3	4.52601362836547e-17	0.465708	0.463	0.278	4.60205065732201e-13	1
	RPA1	4.57844107751699e-17	0.385643	0.719	0.571	4.65535888761928e-13	1
	ACOT13	4.68437607708297e-17	0.849983	0.241	0.115	4.76307359517796e-13	1
	TAF12	4.74080900658614e-17	0.466603	0.5	0.312	4.82045459789679e-13	1
	NMNAT3	4.7628419953217e-17	0.47977	0.445	0.265	4.84285774084311e-13	1
	BBC3	4.79139310581921e-17	0.681835	0.285	0.144	4.87188850999697e-13	1
	ST3GAL3	4.81401984884445e-17	0.458082	0.462	0.278	4.89489538230503e-13	1
	PCID2	4.96241336351696e-17	0.407617	0.463	0.275	5.04578190802405e-13	1
	ANP32E	4.96321518128817e-17	0.266091	0.936	0.916	5.04659719633382e-13	1
	ZDHHC24	5.04549947586184e-17	0.442176	0.48	0.295	5.13026386705631e-13	1
	SLC25A19	5.10937872107179e-17	0.589231	0.355	0.198	5.1952162835858e-13	1
	TMEM9B	5.26302452834677e-17	0.482218	0.48	0.297	5.35144334042299e-13	1
	HJURP	5.29158461940695e-17	0.584754	0.387	0.225	5.38048324101299e-13	1
	PATZ1	5.34674600214442e-17	0.461247	0.492	0.304	5.43657133498044e-13	1
	CXorf38	5.47084030753162e-17	0.419927	0.612	0.412	5.56275042469815e-13	1
	HMG20A	5.5550134413306e-17	0.571642	0.342	0.186	5.64833766714495e-13	1
	SLCO4C1	5.60332938718644e-17	0.434744	0.442	0.263	5.69746532089118e-13	1
	HACD4	5.60639383438363e-17	0.449455	0.449	0.268	5.70058125080128e-13	1
	PAFAH1B3	5.6629734830048e-17	0.606272	0.314	0.167	5.75811143751928e-13	1
	CHRAC1	5.71144492605932e-17	0.442357	0.433	0.251	5.80739720081712e-13	1
	EXO5	5.81124005056188e-17	0.920859	0.216	0.096	5.90886888341132e-13	1
	IFT57	5.8201475508132e-17	0.551171	0.37	0.21	5.91792602966686e-13	1
	FUT8	5.86613280503826e-17	0.653621	0.289	0.148	5.9646838361629e-13	1
	LEF1	5.91545868079855e-17	2.15693	0.101	0.023	6.01483838663597e-13	1
	NIPSNAP3A	5.9515158574481e-17	0.588911	0.362	0.205	6.05150132385322e-13	1
	PDE6D	5.97284229669027e-17	0.562623	0.367	0.206	6.07318604727467e-13	1
	UCHL3	6.02103142761111e-17	0.398721	0.526	0.327	6.12218475559498e-13	1
	NDUFB11	6.06607427732784e-17	0.255561	0.954	0.95	6.16798432518695e-13	1
	BIN1	6.1151086518698e-17	0.947255	0.194	0.08	6.21784247722121e-13	1
	UBE2Q2	6.13144851130466e-17	0.374898	0.559	0.354	6.23445684629458e-13	1
	UCK1	6.17943922187664e-17	0.505866	0.408	0.24	6.28325380080417e-13	1
	SLC39A10	6.26643571364755e-17	0.690672	0.297	0.157	6.37171183363683e-13	1
	AQR	6.26949829279334e-17	0.436714	0.5	0.311	6.37482586411227e-13	1
	MAIP1	6.31500773731086e-17	0.728957	0.268	0.133	6.42109986729768e-13	1
	TMEM102	6.53731066157059e-17	0.562692	0.319	0.169	6.64713748068498e-13	1
	C4orf33	6.6337341956051e-17	1.00461	0.198	0.084	6.74518093009126e-13	1
	S1PR4	6.6544166954496e-17	0.433962	0.43	0.248	6.76621089593315e-13	1
	HEATR3	6.65502063873035e-17	0.436394	0.598	0.404	6.76682498546102e-13	1
	DTD1	6.6832042859601e-17	0.424778	0.476	0.284	6.79548211796423e-13	1
	GFM2	6.7073141068836e-17	0.554194	0.379	0.218	6.81999698387925e-13	1
	SNU13	6.71155707519739e-17	0.27305	0.938	0.945	6.82431123406071e-13	1
	QPCTL	6.71232380408949e-17	0.712141	0.275	0.139	6.8250908439982e-13	1
	YIF1A	6.72501849005354e-17	0.498756	0.441	0.265	6.83799880068644e-13	1
	LRRC20	6.76308551624848e-17	0.905477	0.209	0.091	6.87670535292145e-13	1
	TOMM40L	6.81072371622757e-17	0.545909	0.364	0.204	6.92514387466019e-13	1
	SEC23IP	6.82639735001586e-17	0.425832	0.538	0.343	6.94108082549613e-13	1
	EEF1A2	6.86301280913422e-17	0.767026	0.233	0.108	6.97831142432768e-13	1
	PMAIP1	6.94870696427749e-17	0.814178	0.215	0.096	7.06544524127735e-13	1
	STRADA	7.04940469004725e-17	0.453763	0.514	0.324	7.16783468884005e-13	1
	DHX35	7.11280379167022e-17	0.719398	0.246	0.116	7.23229889537028e-13	1
	MKNK1	7.22848839217466e-17	0.398489	0.633	0.445	7.34992699716319e-13	1
	METTL7B	7.24516790444419e-17	0.420757	0.735	0.618	7.36688672523885e-13	1
	KIF2A	7.26363410317247e-17	0.540255	0.387	0.223	7.38566315610577e-13	1
	PPAT	7.36970350393866e-17	0.786749	0.253	0.124	7.49351452280483e-13	1
	POT1	7.40543212331539e-17	0.81652	0.244	0.118	7.52984338298709e-13	1
	IFNAR2	7.42672317741424e-17	0.3898	0.567	0.365	7.5514921267948e-13	1
	IFT122	7.44735315414795e-17	0.659898	0.289	0.147	7.57246868713763e-13	1
	AASDHPPT	7.53693598456587e-17	0.49747	0.414	0.243	7.66355650910657e-13	1
	SLC43A1	7.60323332550713e-17	0.735271	0.262	0.129	7.73096764537565e-13	1
	UQCRFS1	7.65234318854527e-17	0.7672	0.27	0.137	7.78090255411283e-13	1
	MTM1	7.72161804751859e-17	0.463087	0.471	0.292	7.85134123071691e-13	1
	CHD6	7.72877206969277e-17	0.501511	0.392	0.226	7.85861544046361e-13	1
	ZNF593	7.7433100916502e-17	0.584198	0.366	0.208	7.87339770118993e-13	1
	TAF6L	7.79254015606187e-17	0.83703	0.217	0.096	7.92345483068371e-13	1
	LACTB2	7.89292854546509e-17	0.555554	0.408	0.243	8.0255297450289e-13	1
	EED	7.89507130435518e-17	0.687096	0.344	0.198	8.02770850226835e-13	1
	NT5M	8.00379753240979e-17	0.739564	0.255	0.124	8.13826133095427e-13	1
	FMC1	8.12180442997856e-17	0.55105	0.414	0.245	8.2582507444022e-13	1
	BPGM	8.3688510186736e-17	0.736129	0.287	0.151	8.50944771578731e-13	1
	PTER	8.39557159513841e-17	0.522394	0.397	0.231	8.53661719793674e-13	1
	MDP1	8.42563329746865e-17	0.71018	0.282	0.145	8.56718393686612e-13	1
	FBXO22	8.48708706589631e-17	0.53152	0.429	0.261	8.62967012860336e-13	1
	HAUS1	8.62179802727047e-17	0.711549	0.27	0.135	8.76664423412862e-13	1
	RCAN1	8.74869455030552e-17	0.950131	0.196	0.083	8.89567261875066e-13	1
	IVD	8.86206543637353e-17	0.403896	0.51	0.316	9.0109481357046e-13	1
	ATP5MC3	9.08318445647372e-17	0.429301	0.531	0.343	9.23578195534248e-13	1
	SLC25A20	9.16135851547508e-17	0.631504	0.304	0.159	9.31526933853507e-13	1
	ABL1	9.18552064606781e-17	0.436877	0.497	0.311	9.33983739292175e-13	1
	TCP1	9.4078059623986e-17	0.54383	0.377	0.216	9.56585710256689e-13	1
	KIAA1586	9.41842739312226e-17	0.635065	0.288	0.147	9.57665697332672e-13	1
	RGS5	9.44277211144719e-17	0.667559	0.278	0.14	9.6014106829195e-13	1
	RTN1	9.53154754911428e-17	1.45642	0.125	0.037	9.6916775479394e-13	1
	SMC6	9.82931458032934e-17	0.576265	0.41	0.248	9.99444706527887e-13	1
	AP5M1	9.97259690684809e-17	0.478048	0.454	0.276	1.01401365348831e-12	1
	EDDM13	9.99779590884153e-17	0.957617	0.216	0.098	1.01657588801101e-12	1
	ARFIP2	1.00590608771761e-16	0.414379	0.543	0.346	1.02280530999127e-12	1
	CEBPZOS	1.01310202022666e-16	0.588245	0.342	0.189	1.03012213416647e-12	1
	STAT5A	1.01637421574313e-16	0.52046	0.418	0.249	1.03344930256761e-12	1
	CCDC71L	1.01702417815607e-16	0.43544	0.427	0.249	1.03411018434909e-12	1
	NDST2	1.01856607533196e-16	0.619482	0.32	0.171	1.03567798539754e-12	1
	INAFM2	1.03395251628463e-16	0.456855	0.444	0.266	1.05132291855821e-12	1
	CYLD	1.04630416899274e-16	0.402435	0.6	0.407	1.06388207903182e-12	1
	PNO1	1.05322090730625e-16	0.842818	0.219	0.099	1.07091501854899e-12	1
	RALY	1.06131184471184e-16	0.532393	0.41	0.241	1.07914188370299e-12	1
	COQ2	1.06623383874451e-16	0.384051	0.527	0.333	1.08414656723541e-12	1
	GINS1	1.07909699283454e-16	0.547749	0.359	0.2	1.09722582231416e-12	1
	ABCD1	1.08392714248091e-16	0.426282	0.47	0.284	1.10213711847459e-12	1
	NEU1	1.09206357483031e-16	0.488579	0.444	0.271	1.11041024288746e-12	1
	DDX11	1.10213145853157e-16	0.72029	0.274	0.14	1.1206472670349e-12	1
	NKAPD1	1.11631087802858e-16	0.512443	0.38	0.218	1.13506490077946e-12	1
	CIAPIN1	1.11713219981297e-16	0.928417	0.21	0.093	1.13590002076982e-12	1
	COA7	1.14715745854817e-16	0.642941	0.32	0.174	1.16642970385177e-12	1
	TATDN3	1.1577012063734e-16	0.604196	0.331	0.182	1.17715058664047e-12	1
	DDX55	1.17402344112448e-16	0.456558	0.45	0.272	1.19374703493537e-12	1
	GINS4	1.17722910436738e-16	0.519496	0.335	0.182	1.19700655332075e-12	1
	L3MBTL3	1.1846790408666e-16	0.698887	0.261	0.128	1.20458164875316e-12	1
	GATB	1.19297406477784e-16	0.820842	0.228	0.105	1.21301602906611e-12	1
	CCL23	1.19344834794438e-16	0.29874	0.881	0.859	1.21349828018984e-12	1
	C1orf54	1.20975185534052e-16	0.741586	0.243	0.115	1.23007568651024e-12	1
	RNF146	1.21194736212447e-16	0.462453	0.467	0.284	1.23230807780816e-12	1
	CUTC	1.21598415499213e-16	0.416984	0.517	0.323	1.236412688796e-12	1
	LAS1L	1.22224696044937e-16	0.461221	0.445	0.271	1.24278070938492e-12	1
	CXorf40A	1.2312977142809e-16	0.85011	0.242	0.117	1.25198351588082e-12	1
	BCL10	1.23844112819904e-16	0.409468	0.503	0.319	1.25924693915278e-12	1
	MAK16	1.24631876116059e-16	0.461905	0.463	0.278	1.26725691634809e-12	1
	TMEM258	1.26146080795301e-16	0.847094	0.224	0.103	1.28265334952662e-12	1
	FIBP	1.28198034983921e-16	0.393321	0.744	0.623	1.30351761971651e-12	1
	FAM98A	1.2934117317801e-16	0.552032	0.386	0.227	1.315141048874e-12	1
	PIAS2	1.2969999596577e-16	0.605077	0.297	0.155	1.31878955897995e-12	1
	TRIM13	1.30703991922039e-16	0.471081	0.436	0.261	1.3289981898633e-12	1
	MRGBP	1.31280214844147e-16	0.52003	0.386	0.221	1.33485722453528e-12	1
	ILF2	1.31662225354736e-16	0.433026	0.658	0.501	1.33874150740696e-12	1
	FAM192A	1.32981454791209e-16	0.691944	0.261	0.128	1.35215543231701e-12	1
	CKAP2L	1.33358661597976e-16	0.555476	0.322	0.174	1.35599087112822e-12	1
	CMC1	1.33898595290363e-16	0.614019	0.317	0.171	1.36148091691241e-12	1
	SGMS2	1.33976718025487e-16	0.528914	0.404	0.238	1.36227526888315e-12	1
	RFC4	1.34308747676498e-16	0.480328	0.446	0.269	1.36565134637463e-12	1
	APOL6	1.35179627026426e-16	0.450271	0.742	0.639	1.3745064476047e-12	1
	ACOT9	1.35772493674787e-16	0.391256	0.506	0.314	1.38053471568523e-12	1
	EXOSC9	1.36689836469797e-16	0.410265	0.547	0.351	1.3898622572249e-12	1
	PCCB	1.39050511411658e-16	0.413734	0.433	0.254	1.41386560003374e-12	1
	ZNF22	1.39218084851354e-16	0.437767	0.598	0.412	1.41556948676857e-12	1
	ARHGEF3	1.39519176371069e-16	0.396179	0.529	0.331	1.41863098534103e-12	1
	OBI1	1.40400865926212e-16	0.736652	0.271	0.139	1.42759600473773e-12	1
	LARS2	1.4255751397161e-16	0.632349	0.32	0.173	1.44952480206334e-12	1
	INTS2	1.45399748592989e-16	0.557903	0.329	0.178	1.47842464369351e-12	1
	NUP54	1.46127133638736e-16	0.460045	0.44	0.26	1.48582069483866e-12	1
	SNIP1	1.4909550046405e-16	0.575552	0.322	0.174	1.51600304871846e-12	1
	ZNF445	1.51411341830954e-16	0.610644	0.297	0.157	1.53955052373715e-12	1
	LYRM1	1.52800728100277e-16	0.769436	0.254	0.125	1.55367780332362e-12	1
	MSANTD2	1.55703766877932e-16	0.764961	0.221	0.099	1.58319590161481e-12	1
	GCLC	1.57530977065779e-16	0.435231	0.634	0.457	1.60177497480484e-12	1
	SPEF2	1.61095513311048e-16	0.463416	0.406	0.237	1.63801917934674e-12	1
	BCCIP	1.62788780961582e-16	0.456952	0.477	0.296	1.65523632481737e-12	1
	SCAMP3	1.63283851821502e-16	0.445737	0.481	0.299	1.66027020532104e-12	1
	TRAPPC6A	1.63677464044749e-16	0.469011	0.483	0.3	1.664272454407e-12	1
	NDUFB3	1.64509003391441e-16	0.546798	0.324	0.175	1.67272754648418e-12	1
	DNAJC15	1.66505970038239e-16	0.391686	0.542	0.339	1.69303270334881e-12	1
	TMEM241	1.67135754003545e-16	1.21105	0.153	0.055	1.69943634670805e-12	1
	DBR1	1.67293672262675e-16	0.563003	0.384	0.225	1.70104205956688e-12	1
	NMRAL1	1.67299051393639e-16	0.415054	0.56	0.362	1.70109675457052e-12	1
	BTN3A2	1.68521012396582e-16	0.646593	0.294	0.153	1.71352165404844e-12	1
	ECSIT	1.72103833373223e-16	0.431585	0.507	0.32	1.74995177773893e-12	1
	ME2	1.76972002372524e-16	0.41174	0.47	0.286	1.79945132012382e-12	1
	GSPT1	1.77905579336865e-16	0.888474	0.233	0.112	1.80894393069724e-12	1
	MOB1B	1.81806569701416e-16	0.562069	0.353	0.198	1.848609200724e-12	1
	EEF1E1	1.82135663305082e-16	0.805656	0.246	0.12	1.85195542448607e-12	1
	ETV5	1.82355263405826e-16	0.796238	0.232	0.108	1.85418831831044e-12	1
	G3BP2	1.85458922570865e-16	0.255166	0.93	0.918	1.88574632470055e-12	1
	RANBP3	1.86600143895387e-16	0.438728	0.52	0.325	1.8973502631283e-12	1
	ZNF480	1.90186545873201e-16	1.17102	0.158	0.058	1.9338167984387e-12	1
	EXOSC7	1.93745366278644e-16	0.404773	0.574	0.38	1.97000288432126e-12	1
	NEGR1	1.97644196401821e-16	0.417164	0.714	0.551	2.00964618901371e-12	1
	GCDH	1.99872824753644e-16	0.725764	0.293	0.155	2.03230688209505e-12	1
	RAB2B	2.02655134531736e-16	0.633049	0.305	0.163	2.06059740791869e-12	1
	FASTKD2	2.04504020248794e-16	0.487306	0.452	0.276	2.07939687788974e-12	1
	HSPBP1	2.07813039671814e-16	0.536616	0.37	0.214	2.11304298738301e-12	1
	PPP2R1A	2.09860840089569e-16	0.620089	0.309	0.164	2.13386502203074e-12	1
	SGO2	2.10852854251209e-16	0.863931	0.217	0.099	2.1439518220263e-12	1
	CX3CR1	2.11028575985843e-16	0.420868	0.707	0.557	2.14573856062405e-12	1
	KLHL8	2.12095795273607e-16	0.422129	0.556	0.364	2.15659004634203e-12	1
	SLC4A1AP	2.12461282568967e-16	0.373145	0.558	0.353	2.16030632116126e-12	1
	PFDN2	2.1441272185208e-16	0.326616	0.859	0.811	2.18014855579195e-12	1
	SPIN3	2.1476573860783e-16	0.875155	0.206	0.091	2.18373803016442e-12	1
	VBP1	2.17015772847298e-16	0.700857	0.302	0.163	2.20661637831133e-12	1
	RBM38	2.17437662005994e-16	0.527716	0.44	0.27	2.21090614727694e-12	1
	CD99L2	2.18673885888556e-16	0.46071	0.419	0.245	2.22347607171484e-12	1
	RRAGC	2.1998010350442e-16	0.548736	0.388	0.228	2.23675769243294e-12	1
	HIST1H2AK	2.20801185443968e-16	0.873238	0.209	0.093	2.24510645359427e-12	1
	RASGRP1	2.20985599069665e-16	1.54025	0.13	0.041	2.24698157134036e-12	1
	PHACTR2	2.25041449637963e-16	0.427498	0.439	0.261	2.28822145991881e-12	1
	MDM2	2.25668178441711e-16	0.349139	0.829	0.794	2.29459403839531e-12	1
	VOPP1	2.28335720467494e-16	0.564502	0.342	0.19	2.32171760571348e-12	1
	ENOX2	2.30788533479724e-16	0.654967	0.306	0.166	2.34665780842183e-12	1
	RELA	2.3086066757938e-16	0.434176	0.501	0.317	2.34739126794714e-12	1
	RTL6	2.34040228605121e-16	0.715342	0.255	0.125	2.37972104445687e-12	1
	SNAP23	2.41149389112974e-16	0.416706	0.61	0.423	2.45200698850072e-12	1
	WBP11	2.4262470461536e-16	0.809288	0.244	0.119	2.46700799652898e-12	1
	COQ7	2.46747149030394e-16	0.528249	0.345	0.192	2.50892501134104e-12	1
	WDR44	2.46803211839322e-16	0.866905	0.238	0.116	2.50949505798223e-12	1
	MPHOSPH6	2.48958897410115e-16	0.627959	0.345	0.196	2.53141406886605e-12	1
	CYB561D2	2.51854977308687e-16	0.413836	0.532	0.338	2.56086140927473e-12	1
	COQ5	2.54834282981081e-16	0.507465	0.398	0.232	2.59115498935164e-12	1
	SLC30A6	2.55720083511551e-16	0.634456	0.305	0.164	2.60016180914545e-12	1
	BUB1B	2.58933443254279e-16	0.633854	0.295	0.155	2.63283525100951e-12	1
	SP4	2.59601181664586e-16	0.941353	0.214	0.098	2.63962481516551e-12	1
	ZNF92	2.62180745078631e-16	0.786895	0.225	0.104	2.66585381595952e-12	1
	DEK	2.63016192370757e-16	0.33761	0.831	0.771	2.67434864402586e-12	1
	FADD	2.6540776159461e-16	0.422438	0.561	0.376	2.69866611989399e-12	1
	UCK2	2.67816125836517e-16	0.436901	0.658	0.482	2.72315436750571e-12	1
	MRM2	2.70304249847162e-16	0.462189	0.485	0.307	2.74845361244595e-12	1
	NUP155	2.71109496005024e-16	0.475029	0.43	0.259	2.75664135537909e-12	1
	MECP2	2.79081578071622e-16	0.439211	0.436	0.263	2.83770148583225e-12	1
	TXNRD1	2.7987511447863e-16	0.331808	0.835	0.787	2.84577016401871e-12	1
	E2F1	2.80842216594355e-16	0.400933	0.639	0.456	2.8556036583314e-12	1
	ERCC8	2.81761172429534e-16	1.00366	0.194	0.084	2.8649476012635e-12	1
	NCAPG2	2.82258986354363e-16	0.415222	0.643	0.472	2.87000937325116e-12	1
	SPSB2	2.84264778531422e-16	0.466991	0.426	0.25	2.8904042681075e-12	1
	INO80	2.88355267994606e-16	0.476191	0.421	0.253	2.93199636496916e-12	1
	AKR7A2	2.89887963734496e-16	0.426733	0.713	0.574	2.94758081525236e-12	1
	CENPQ	2.94087774841706e-16	0.988099	0.185	0.076	2.99028449459047e-12	1
	TRMT1L	2.96087303003049e-16	0.538144	0.335	0.185	3.010615696935e-12	1
	CHEK1	2.99189002284994e-16	0.591018	0.35	0.2	3.04215377523382e-12	1
	CARMIL2	3.05624375489065e-16	1.36779	0.138	0.046	3.10758864997282e-12	1
	CHML	3.07264078588328e-16	0.468793	0.439	0.263	3.12426115108612e-12	1
	PFDN6	3.11804861647143e-16	0.44367	0.623	0.448	3.17043183322815e-12	1
	C2orf69	3.14200619356227e-16	0.599507	0.33	0.182	3.19479189761412e-12	1
	AGGF1	3.16367489081294e-16	0.398041	0.552	0.355	3.2168246289786e-12	1
	CCDC78	3.18290729504377e-16	0.805281	0.227	0.106	3.2363801376005e-12	1
	HSPBAP1	3.18730727823148e-16	0.582542	0.345	0.194	3.24085404050577e-12	1
	RAPGEF6	3.22910402102348e-16	0.440091	0.458	0.28	3.28335296857668e-12	1
	UGGT1	3.26578291969399e-16	0.387155	0.652	0.47	3.32064807274485e-12	1
	RFX2	3.30218947418808e-16	0.6519	0.284	0.147	3.35766625735444e-12	1
	SYF2	3.3073157071213e-16	0.440464	0.48	0.298	3.36287861100093e-12	1
	ZNF319	3.30827855748514e-16	0.817216	0.236	0.114	3.36385763725089e-12	1
	MEX3C	3.32592689037821e-16	0.641495	0.297	0.158	3.38180246213657e-12	1
	CEPT1	3.33564455502106e-16	0.41561	0.461	0.286	3.39168338354542e-12	1
	GIMAP5	3.40705535750661e-16	0.708785	0.262	0.132	3.46429388751272e-12	1
	PPP5C	3.41921944369901e-16	0.441425	0.49	0.31	3.47666233035315e-12	1
	DIS3L	3.42370346244804e-16	0.424169	0.513	0.327	3.48122168061717e-12	1
	TEFM	3.47137633859702e-16	0.627718	0.282	0.145	3.52969546108545e-12	1
	CDK2	3.52870200539476e-16	0.518229	0.366	0.21	3.5879841990854e-12	1
	B3GALT6	3.53275366783429e-16	0.524612	0.436	0.269	3.5921039294539e-12	1
	ADRB1	3.53696965010015e-16	0.955292	0.181	0.074	3.59639074022183e-12	1
	SRP72	3.54228050810278e-16	0.435405	0.604	0.424	3.60179082063891e-12	1
	ARL13B	3.55759720158443e-16	0.924078	0.2	0.087	3.61736483457105e-12	1
	ZNF426	3.58051999471922e-16	0.635412	0.273	0.139	3.6406727306305e-12	1
	MT1G	3.59065574262576e-16	0.773178	0.268	0.138	3.65097875910188e-12	1
	DFFB	3.59354509400674e-16	0.733323	0.252	0.124	3.65391665158606e-12	1
	PIGS	3.61169897825065e-16	0.433799	0.53	0.344	3.67237552108527e-12	1
	OSBPL1A	3.64535645446759e-16	1.098	0.167	0.065	3.70659844290264e-12	1
	CDC25B	3.67839042139732e-16	0.404035	0.589	0.401	3.74018738047679e-12	1
	C12orf49	3.69308437604304e-16	0.703866	0.262	0.131	3.75512819356056e-12	1
	CMC2	3.7102838054967e-16	0.515097	0.357	0.202	3.77261657342904e-12	1
	CENPP	3.87494278010566e-16	0.463058	0.445	0.275	3.94004181881144e-12	1
	FBXO33	3.88203578499029e-16	0.611138	0.291	0.151	3.94725398617813e-12	1
	DTNBP1	3.89524708190731e-16	0.475904	0.47	0.295	3.96068723288336e-12	1
	NAA35	3.89659029502711e-16	0.763726	0.235	0.112	3.96205301198356e-12	1
	FAM114A2	3.90143436849282e-16	0.455458	0.411	0.245	3.9669784658835e-12	1
	LARP7	3.98326301449389e-16	0.383743	0.631	0.449	4.05018183313739e-12	1
	ARL6IP1	3.98405754784372e-16	0.426018	0.542	0.355	4.05098971464749e-12	1
	COPS9	3.99726519489482e-16	0.484785	0.457	0.285	4.06441925016906e-12	1
	ZNF830	4.06106770162283e-16	0.417345	0.468	0.283	4.12929363901009e-12	1
	TOX	4.1376969634429e-16	1.78262	0.108	0.029	4.20721027242874e-12	1
	SLC25A38	4.14846990220305e-16	0.597224	0.352	0.201	4.21816419656006e-12	1
	ANXA2R	4.15106870088679e-16	0.927278	0.2	0.088	4.22080665506169e-12	1
	HAUS6	4.18286923208972e-16	0.550793	0.341	0.19	4.25314143518883e-12	1
	YWHAH	4.23345544356476e-16	0.409143	0.651	0.476	4.30457749501664e-12	1
	SNX10	4.24012181536148e-16	0.341563	0.821	0.752	4.31135586185955e-12	1
	NT5DC3	4.24595745180138e-16	0.54627	0.34	0.189	4.31728953699164e-12	1
	CNOT11	4.29375708539947e-16	0.396704	0.65	0.467	4.36589220443418e-12	1
	OSBPL7	4.30599121930485e-16	0.656664	0.265	0.133	4.37833187178917e-12	1
	RAD54L2	4.30620109010506e-16	0.478616	0.435	0.265	4.37854526841882e-12	1
	BUD23	4.32532702511136e-16	0.460619	0.443	0.269	4.39799251913323e-12	1
	TMEM8A	4.33685546803028e-16	0.398793	0.561	0.363	4.40971463989318e-12	1
	IGFLR1	4.34998147733771e-16	0.371714	0.75	0.628	4.42306116615699e-12	1
	SLC45A3	4.40057949023522e-16	0.38362	0.637	0.451	4.47450922567117e-12	1
	NKG7	4.42227538989081e-16	0.296984	0.884	0.833	4.49656961644097e-12	1
	C6orf89	4.56958452676537e-16	0.570629	0.366	0.213	4.64635354681503e-12	1
	WASHC5	4.5900521721708e-16	0.481579	0.452	0.279	4.66716504866327e-12	1
	NDUFAF2	4.66721814536962e-16	0.607254	0.291	0.151	4.74562741021183e-12	1
	C11orf74	4.85712938291806e-16	0.959124	0.197	0.086	4.93872915655108e-12	1
	GPKOW	4.90254983923523e-16	0.75221	0.258	0.131	4.98491267653438e-12	1
	CLDN5	4.9101099105125e-16	0.585635	0.269	0.135	4.99259975700911e-12	1
	MPV17L2	4.91710959141729e-16	0.601223	0.296	0.157	4.9997170325531e-12	1
	VRK3	4.9299218768478e-16	0.482152	0.436	0.263	5.01274456437884e-12	1
	UTP20	4.99128401962226e-16	0.673763	0.281	0.147	5.07513759115192e-12	1
	SNHG32	5.14790982955321e-16	0.41378	0.575	0.389	5.23439471468971e-12	1
	WRN	5.148135678826e-16	0.704466	0.283	0.15	5.23462435823027e-12	1
	POLR2C	5.15838041663383e-16	0.506063	0.422	0.257	5.24504120763328e-12	1
	IPO9	5.1996282367664e-16	0.456316	0.463	0.289	5.28698199114408e-12	1
	ATAD3A	5.28672620313446e-16	0.547327	0.375	0.218	5.37554320334712e-12	1
	AIFM2	5.37868708029561e-16	0.831772	0.209	0.094	5.46904902324458e-12	1
	TXNRD2	5.38109514621779e-16	0.43774	0.45	0.273	5.47149754467425e-12	1
	SRPK1	5.40331224165757e-16	0.393979	0.578	0.389	5.49408788731742e-12	1
	TTI2	5.4149130590741e-16	0.637116	0.275	0.142	5.50588359846654e-12	1
	ARHGAP19	5.58128920417889e-16	0.498636	0.374	0.214	5.67505486280909e-12	1
	ATP5MC1	5.59490564783444e-16	0.417979	0.636	0.457	5.68890006271806e-12	1
	PYHIN1	5.61076533779082e-16	2.03022	0.102	0.025	5.70502619546571e-12	1
	SLC25A40	5.62756147626122e-16	0.407572	0.618	0.431	5.72210450906241e-12	1
	QTRT2	5.63517775544468e-16	0.604385	0.317	0.174	5.72984874173615e-12	1
	STX11	5.68268006700011e-16	0.509636	0.414	0.25	5.77814909212572e-12	1
	DNAJC1	5.71039410167377e-16	0.456952	0.471	0.292	5.80632872258189e-12	1
	PIGW	5.86849379045561e-16	0.748012	0.224	0.104	5.96708448613526e-12	1
	UTP3	5.89937400708054e-16	0.482539	0.457	0.286	5.9984834903995e-12	1
	DCK	5.90712443148582e-16	0.34288	0.797	0.72	6.00636412193478e-12	1
	EIF2AK4	5.95522935405397e-16	0.646146	0.312	0.171	6.05527720720207e-12	1
	OIP5	5.99934108675868e-16	0.617217	0.305	0.164	6.10013001701623e-12	1
	CDC25C	6.06500712357325e-16	0.986198	0.188	0.08	6.16689924324928e-12	1
	SRRD	6.09724185895768e-16	0.524907	0.356	0.202	6.19967552218817e-12	1
	PTRH1	6.1174218842016e-16	0.463921	0.399	0.232	6.22019457185619e-12	1
	ZC3HC1	6.16409404353524e-16	0.611157	0.282	0.146	6.26765082346663e-12	1
	DNAJC9	6.25849196813809e-16	0.49581	0.394	0.233	6.36363463320281e-12	1
	NUBP1	6.28553763902271e-16	0.512112	0.387	0.225	6.39113467135829e-12	1
	HIST1H4C	6.42366446961892e-16	0.441652	0.748	0.684	6.53158203270852e-12	1
	TMEM53	6.46013194525904e-16	0.55962	0.324	0.177	6.56866216193939e-12	1
	PDGFD	6.54015212146461e-16	0.827645	0.233	0.113	6.65002667710522e-12	1
	ELK3	6.56794708687826e-16	0.530682	0.364	0.206	6.67828859793781e-12	1
	NAA16	6.70001428985657e-16	0.577844	0.322	0.178	6.81257452992616e-12	1
	NDUFS6	6.84376219620996e-16	0.271068	0.906	0.893	6.95873740110629e-12	1
	MSH2	6.96019706752535e-16	0.520124	0.393	0.233	7.07712837825977e-12	1
	TLK2	6.96669956109624e-16	0.535056	0.382	0.225	7.08374011372265e-12	1
	DNAJC2	7.0100370106067e-16	0.430844	0.523	0.334	7.12780563238489e-12	1
	CPT1A	7.03289927940938e-16	0.602703	0.354	0.206	7.15105198730346e-12	1
	REXO5	7.05346832651794e-16	1.64522	0.124	0.039	7.17196659440344e-12	1
	BCL2L12	7.07868434410276e-16	0.525103	0.329	0.178	7.19760624108369e-12	1
	APEX2	7.08641583793425e-16	0.469434	0.415	0.249	7.20546762401155e-12	1
	TNFRSF11A	7.09068929113391e-16	0.891584	0.185	0.078	7.20981287122496e-12	1
	CDC26	7.11599656113574e-16	0.595573	0.307	0.166	7.23554530336282e-12	1
	CLTCL1	7.13557751080194e-16	0.63464	0.316	0.175	7.25545521298341e-12	1
	JOSD1	7.20324593818532e-16	0.367722	0.511	0.318	7.32426046994683e-12	1
	ATG5	7.2542924993104e-16	0.488025	0.399	0.236	7.37616461329881e-12	1
	B4GALT3	7.25703531466817e-16	0.576678	0.346	0.198	7.37895350795459e-12	1
	CZIB	7.32013353876643e-16	0.472731	0.428	0.258	7.44311178221771e-12	1
	ADO	7.34165088499105e-16	0.414136	0.506	0.32	7.4649906198589e-12	1
	RSL1D1	7.4107984037396e-16	0.484221	0.377	0.219	7.53529981692242e-12	1
	SHLD2	7.57816547701287e-16	0.862183	0.207	0.093	7.70547865702669e-12	1
	TNPO1	7.59479566461739e-16	0.684913	0.282	0.148	7.72238823178296e-12	1
	MIF4GD	7.61631184899506e-16	0.424649	0.608	0.429	7.74426588805817e-12	1
	TMEM11	7.72573473214686e-16	0.374157	0.548	0.355	7.85552707564693e-12	1
	MXD3	7.83073334304003e-16	0.424106	0.471	0.29	7.9622896632031e-12	1
	VAV2	7.99310919495293e-16	0.506207	0.337	0.188	8.12739342942814e-12	1
	LSM7	8.06710865508363e-16	0.304435	0.862	0.822	8.20263608048904e-12	1
	EMB	8.19995324289536e-16	0.276123	0.919	0.89	8.33771245737601e-12	1
	UBAP2	8.23397895377946e-16	0.564571	0.34	0.193	8.37230980020296e-12	1
	TFPT	8.30603228623797e-16	0.556109	0.34	0.19	8.44557362864677e-12	1
	TMED8	8.30767299517895e-16	0.383549	0.703	0.551	8.44724190149795e-12	1
	IL3RA	8.39815459779197e-16	0.764495	0.253	0.127	8.53924359503488e-12	1
	FAM20B	8.55011864409264e-16	0.419422	0.493	0.309	8.6937606373134e-12	1
	ATXN1	8.56523543211191e-16	0.477176	0.352	0.196	8.70913138737139e-12	1
	ZNF579	8.70893843840706e-16	0.759372	0.23	0.109	8.8552486041723e-12	1
	SNX30	8.72265958886141e-16	0.49915	0.395	0.233	8.86920026995428e-12	1
	ADK	8.74137151471043e-16	0.394507	0.59	0.401	8.88822655615756e-12	1
	KPNA3	8.7847433855046e-16	0.370829	0.53	0.332	8.93232707438108e-12	1
	KLHL22	8.89755817040363e-16	0.428228	0.471	0.294	9.04703714766641e-12	1
	SLC23A2	8.92329706176655e-16	0.505329	0.388	0.227	9.07320845240422e-12	1
	AARSD1	8.95750656596494e-16	0.513502	0.358	0.204	9.10799267627316e-12	1
	LIG1	8.99221706621811e-16	0.400077	0.65	0.476	9.14328631293058e-12	1
	ALDH4A1	8.99253875495359e-16	0.796776	0.231	0.111	9.14361340603681e-12	1
	NCOA5	9.0281884545429e-16	0.547379	0.305	0.163	9.17986202057923e-12	1
	MIA2	9.06348272892407e-16	0.512599	0.368	0.21	9.21574923877e-12	1
	TMED10	9.16662402983085e-16	0.443241	0.466	0.288	9.32062331353201e-12	1
	PLPPR3	9.21576378660807e-16	0.374006	0.631	0.442	9.37058861822308e-12	1
	JMJD6	9.29579064483576e-16	0.349341	0.514	0.32	9.451959927669e-12	1
	PLEKHO1	9.2974222148822e-16	0.470695	0.707	0.606	9.45361890809222e-12	1
	HAUS2	9.31824533462844e-16	0.490618	0.444	0.275	9.4747918562502e-12	1
	TEX10	9.32355592016599e-16	0.524526	0.377	0.218	9.48019165962478e-12	1
	ICAM3	9.41247715864602e-16	0.4033	0.501	0.308	9.57060677491128e-12	1
	CDKN2D	9.46670213253335e-16	0.417839	0.552	0.365	9.62574272835991e-12	1
	DDX3X	9.52183004290684e-16	0.402648	0.517	0.327	9.68179678762768e-12	1
	ANXA7	9.69976010229046e-16	0.417181	0.621	0.452	9.86271607200894e-12	1
	ZNF438	9.75456803687285e-16	0.389217	0.498	0.316	9.91844477989232e-12	1
	CD180	9.86352859043334e-16	0.340276	0.783	0.674	1.00292358707526e-11	1
	XAB2	9.87929963844113e-16	0.459665	0.47	0.296	1.00452718723669e-11	1
	NPRL2	9.98038465839892e-16	0.640153	0.287	0.152	1.014805512066e-11	1
	ZBTB14	9.98393164633452e-16	0.673521	0.275	0.143	1.01516616979929e-11	1
	PYCR1	1.00042970128891e-15	1.04124	0.172	0.07	1.01723692027056e-11	1
	NUCKS1	1.01133544698045e-15	0.27487	0.902	0.917	1.02832588248972e-11	1
	NR1H2	1.03673296111389e-15	0.340031	0.556	0.355	1.05415007486061e-11	1
	WDFY4	1.06016504655798e-15	0.381522	0.61	0.417	1.07797581934016e-11	1
	UQCC2	1.06100676836763e-15	0.381585	0.707	0.559	1.07883168207621e-11	1
	RIOK2	1.06152372600666e-15	0.465036	0.355	0.199	1.07935732460357e-11	1
	KBTBD4	1.06726467046351e-15	0.734842	0.267	0.139	1.08519471692729e-11	1
	MPC1	1.07274044763509e-15	0.351645	0.592	0.4	1.09076248715536e-11	1
	STK39	1.08345358071975e-15	0.365903	0.605	0.407	1.10165560087585e-11	1
	SELENOK	1.10362044148701e-15	0.596051	0.321	0.178	1.12216126490399e-11	1
	ARL14EP	1.12334749841876e-15	0.494177	0.425	0.26	1.14221973639219e-11	1
	POLD3	1.12449834513476e-15	0.439284	0.422	0.254	1.14338991733303e-11	1
	PA2G4	1.12956547448438e-15	0.26203	0.937	0.943	1.14854217445572e-11	1
	SLC35B1	1.13009995905822e-15	0.362985	0.548	0.348	1.1490856383704e-11	1
	SLC9A6	1.15950462199947e-15	0.421072	0.431	0.257	1.17898429964906e-11	1
	FRG1	1.16089432836881e-15	0.617778	0.325	0.182	1.1803973530854e-11	1
	RPAIN	1.16157421992947e-15	0.386472	0.559	0.364	1.18108866682428e-11	1
	METTL2A	1.16366679866338e-15	0.500195	0.45	0.284	1.18321640088093e-11	1
	MIS12	1.16647090943115e-15	0.538622	0.392	0.233	1.18606762070959e-11	1
	IMPACT	1.17016115389101e-15	0.586833	0.322	0.179	1.18981986127638e-11	1
	RPE	1.17185374385436e-15	0.515788	0.387	0.23	1.19154088675111e-11	1
	TMEM216	1.17424865915335e-15	0.747697	0.233	0.112	1.19397603662712e-11	1
	GNA12	1.18199370923184e-15	0.452792	0.414	0.247	1.20185120354694e-11	1
	FXR1	1.18306537699095e-15	0.51538	0.341	0.192	1.2029408753244e-11	1
	RXYLT1	1.19303319158389e-15	0.567055	0.318	0.175	1.2130761492025e-11	1
	GPATCH11	1.20163583757981e-15	0.873528	0.208	0.095	1.22182331965115e-11	1
	HAUS8	1.21906741738965e-15	0.721862	0.242	0.118	1.2395477500018e-11	1
	UBR7	1.22090052085501e-15	0.470067	0.442	0.275	1.24141164960537e-11	1
	C1orf43	1.22688675712441e-15	0.41648	0.572	0.387	1.2474984546441e-11	1
	FBXL15	1.24654706578536e-15	0.484668	0.4	0.237	1.26748905649055e-11	1
	WRAP53	1.24918972836785e-15	0.694405	0.267	0.138	1.27017611580443e-11	1
	STIL	1.26480114161469e-15	0.632736	0.307	0.167	1.28604980079382e-11	1
	MSRB3	1.27755326857221e-15	0.450884	0.455	0.283	1.29901616348422e-11	1
	GLYR1	1.27905205460922e-15	0.420505	0.492	0.31	1.30054012912666e-11	1
	ZPR1	1.28479728281867e-15	0.50879	0.363	0.208	1.30638187717002e-11	1
	NCAPH2	1.29349825167687e-15	0.373111	0.536	0.339	1.31522902230504e-11	1
	GPR141	1.29390741920821e-15	0.373736	0.594	0.4	1.31564506385091e-11	1
	RPP38	1.2939675110623e-15	0.612725	0.33	0.186	1.31570616524815e-11	1
	SH2D3C	1.30378646795349e-15	0.420975	0.481	0.3	1.3256900806151e-11	1
	ACER3	1.30694084820624e-15	0.642691	0.285	0.151	1.32889745445611e-11	1
	IFI27L1	1.31012118286668e-15	0.980269	0.195	0.087	1.33213121873884e-11	1
	PM20D2	1.32787151094509e-15	0.620674	0.322	0.182	1.35017975232897e-11	1
	MPLKIP	1.34160186014098e-15	0.401587	0.501	0.321	1.36414077139134e-11	1
	NAALADL1	1.36225511338865e-15	0.714553	0.221	0.102	1.38514099929357e-11	1
	ASH2L	1.36617024294224e-15	0.436323	0.505	0.32	1.38912190302367e-11	1
	PAQR4	1.37667369418778e-15	0.496771	0.375	0.218	1.39980181225014e-11	1
	TNFRSF10D	1.41244164922553e-15	0.581625	0.284	0.148	1.43617066893252e-11	1
	PLBD2	1.42137322506346e-15	0.433159	0.475	0.299	1.44525229524453e-11	1
	ADH5	1.4252573968364e-15	0.552533	0.342	0.194	1.44920172110325e-11	1
	TBC1D31	1.42805018684723e-15	0.788621	0.22	0.104	1.45204142998626e-11	1
	GSTCD	1.43000925796277e-15	0.544118	0.355	0.205	1.45403341349654e-11	1
	TRMT2A	1.43505059062042e-15	0.434082	0.543	0.362	1.45915944054284e-11	1
	VCP	1.4513230377559e-15	0.524825	0.387	0.229	1.4757052647902e-11	1
	POLA1	1.45219670835152e-15	0.583882	0.337	0.191	1.47659361305183e-11	1
	HSDL1	1.46539839985142e-15	0.581447	0.326	0.181	1.49001709296893e-11	1
	EIF3H	1.47027943466524e-15	0.412234	0.669	0.507	1.49498012916761e-11	1
	BABAM2	1.47581094683732e-15	0.404458	0.528	0.343	1.50060457074418e-11	1
	BLOC1S2	1.50748701891483e-15	0.728188	0.266	0.139	1.5328128008326e-11	1
	ACAT1	1.50771526553207e-15	0.358648	0.601	0.41	1.53304488199301e-11	1
	ARMC5	1.51163529174773e-15	0.686698	0.265	0.135	1.53703076464909e-11	1
	RTEL1	1.51296094153975e-15	0.617717	0.299	0.162	1.53837868535761e-11	1
	IDNK	1.51788728781899e-15	0.699979	0.239	0.116	1.54338779425435e-11	1
	NXF3	1.52652288247663e-15	0.990613	0.17	0.069	1.55216846690224e-11	1
	SNAPC5	1.56045256924064e-15	0.506308	0.353	0.199	1.58666817240388e-11	1
	UBE2J2	1.5853148511696e-15	0.414037	0.458	0.279	1.61194814066925e-11	1
	NDUFAF4	1.58865244735848e-15	0.616606	0.293	0.157	1.6153418084741e-11	1
	ALDH1A3	1.62751874488721e-15	1.4936	0.116	0.034	1.65486105980132e-11	1
	HSPA5	1.62829750892733e-15	0.38966	0.652	0.47	1.65565290707731e-11	1
	ASB6	1.64933446168215e-15	0.567979	0.338	0.191	1.67704328063841e-11	1
	MAD2L1	1.67395054844934e-15	0.851322	0.213	0.099	1.70207291766329e-11	1
	CBLL1	1.67463979024955e-15	0.437874	0.451	0.275	1.70277373872575e-11	1
	TRAPPC13	1.70448288076585e-15	0.55433	0.346	0.2	1.73311819316271e-11	1
	NUDT1	1.70881584103056e-15	0.404561	0.65	0.474	1.73752394715987e-11	1
	PSMC4	1.71582301243214e-15	0.420111	0.658	0.495	1.744648839041e-11	1
	ZNF500	1.72722604288087e-15	0.576781	0.286	0.15	1.75624344040127e-11	1
	GNB5	1.72817694268782e-15	0.679847	0.282	0.151	1.75721031532497e-11	1
	RAD1	1.74743612489756e-15	0.411347	0.498	0.314	1.77679305179584e-11	1
	TMEM14C	1.74851960344257e-15	0.3791	0.527	0.342	1.7778947327804e-11	1
	CAPNS1	1.76630159464749e-15	0.372458	0.674	0.508	1.79597546143757e-11	1
	NELFE	1.77843513833651e-15	1.04518	0.167	0.067	1.80831284866056e-11	1
	LPXN	1.80695641636649e-15	0.355066	0.783	0.674	1.83731328416145e-11	1
	SLC35C1	1.83075484704647e-15	0.829762	0.211	0.098	1.86151152847685e-11	1
	NTHL1	1.83233776393262e-15	0.702377	0.248	0.124	1.86312103836668e-11	1
	DPM2	1.8566599951344e-15	0.722799	0.259	0.132	1.88785188305266e-11	1
	PDCD11	1.86232158843062e-15	0.441456	0.441	0.273	1.89360859111625e-11	1
	RING1	1.95496704144544e-15	0.361141	0.529	0.339	1.98781048774172e-11	1
	VPS16	1.96713671349821e-15	0.610381	0.275	0.144	2.00018461028498e-11	1
	CDK6	1.97204865563717e-15	0.413894	0.616	0.437	2.00517907305188e-11	1
	RNF14	1.99073210874804e-15	0.636873	0.264	0.135	2.02417640817501e-11	1
	GPR68	2.01107803802792e-15	1.41698	0.116	0.034	2.04486414906679e-11	1
	CHD4	2.0154489036828e-15	0.432311	0.624	0.459	2.04930844526467e-11	1
	KTI12	2.08609947534056e-15	0.624425	0.278	0.146	2.12114594652628e-11	1
	CPOX	2.10320006303073e-15	0.519053	0.35	0.2	2.13853382408964e-11	1
	ZNF200	2.10520010219845e-15	0.760674	0.249	0.126	2.14056746391538e-11	1
	NRAS	2.13243651504597e-15	0.40779	0.612	0.436	2.16826144849874e-11	1
	DESI1	2.14630980096172e-15	0.375641	0.604	0.416	2.18236780561788e-11	1
	NARS2	2.1493397957607e-15	0.513661	0.392	0.232	2.18544870432948e-11	1
	GOLT1B	2.15462960681081e-15	0.386257	0.451	0.274	2.19082738420523e-11	1
[truncated: 5,801 more rows]
