# Supplementary material for: Integrative spatial multi-omics reveal niche-specific inflammatory signaling and differentiation hierarchies in AML
Source: iScience. 2025 Nov 29;29(1):114289. doi: 10.1016/j.isci.2025.114289 (PMC12796006; doi:10.1016/j.isci.2025.114289)
Supplement: Table S4. BM1 Low Leukemic Score spots versus High Leukemic Score spots differentially expressed gene list related to Figure 3A [file mmc4.xlsx]

## Sheet: Sheet1
Table S4: BM1 LLS vs HLS DEG list
Parameters	gene	p_val	avg_log2FC	pct.1	pct.2	p_val_adj	Cluster
Threshold	AvgLog2FC > 0.25, padj < 0.05
	HBB	2.53929317679123e-55	1.15143	0.903	0.794	1.32043245193144e-51	LLS
	HBA2	1.87865524249931e-52	1.03251	0.98	0.96	9.76900726099641e-49	LLS
	HBD	8.59344587657778e-47	0.971714	0.894	0.759	4.46859185582044e-43	LLS
	CA1	2.04162154518218e-46	1.61356	0.554	0.315	1.06164320349473e-42	LLS
	PRDX2	9.34152677119057e-39	1.26207	0.643	0.417	4.8575939210191e-35	LLS
	HBM	6.46313420833305e-36	1.54505	0.504	0.298	3.36082978833318e-32	LLS
	AHSP	1.92290680863389e-34	1.39856	0.524	0.313	9.99911540489623e-31	LLS
	SLC4A1	3.8221856938413e-26	1.31436	0.426	0.255	1.98753656079748e-22	LLS
	SLC25A39	1.19948603443563e-24	0.681313	0.734	0.574	6.2373273790653e-21	LLS
	SPTB	5.09712829381922e-21	1.33542	0.306	0.157	2.65050671278599e-17	LLS
	ALAS2	1.43523101888529e-20	1.35954	0.318	0.174	7.46320129820349e-17	LLS
	CA2	3.5742784623012e-20	0.911109	0.55	0.395	1.85862480039662e-16	LLS
	SNCA	2.81283786437947e-19	0.917074	0.461	0.308	1.46267568947733e-15	LLS
	PIM1	5.07590870405004e-19	0.630237	0.607	0.449	2.63947252610602e-15	LLS
	HEMGN	2.48365454252795e-17	1.36696	0.239	0.116	1.29150036211454e-13	LLS
	TFRC	2.80523074015301e-16	1.04602	0.391	0.259	1.45871998487957e-12	LLS
	KLF1	2.12207247946703e-15	1.11468	0.242	0.124	1.10347768932285e-11	LLS
	TMCC2	1.59858669909777e-13	1.24645	0.198	0.096	8.31265083530843e-10	LLS
	ANK1	6.3798862747406e-13	1.03802	0.235	0.128	3.31754086286511e-09	LLS
	SLC2A1	1.81057709457659e-12	1.03864	0.256	0.15	9.41500089179828e-09	LLS
	GYPC	2.65038610309575e-12	0.757689	0.446	0.339	1.37820077360979e-08	LLS
	EPB42	3.5226407398975e-12	1.54114	0.116	0.042	1.8317731847467e-08	LLS
	MARCH8	3.79130379227253e-12	1.01031	0.221	0.12	1.97147797198171e-08	LLS
	RBM38	3.8583722680753e-12	0.802732	0.39	0.278	2.00635357939916e-08	LLS
	SLC25A37	2.08861498603622e-11	0.921331	0.363	0.264	1.08607979273884e-07	LLS
	MYL4	2.11014843377631e-11	1.59667	0.1	0.034	1.09727718556368e-07	LLS
	OSBP2	1.1683127914929e-10	1.04629	0.211	0.12	6.07522651576309e-07	LLS
	YBX3	4.76512071286687e-10	0.483683	0.536	0.426	2.47786277069077e-06	LLS
	H1F0	9.0556661848693e-10	1.04952	0.213	0.127	4.70894641613203e-06	LLS
	DMTN	9.61140176803058e-10	0.727913	0.314	0.215	4.9979289193759e-06	LLS
	SPTA1	3.39464545325108e-09	1.08868	0.141	0.069	1.76521563569056e-05	LLS
	SLC6A8	8.15484528101054e-09	1.17315	0.117	0.054	4.24051954612548e-05	LLS
	TRIM58	9.88152997379083e-09	1.05785	0.188	0.111	5.13839558637123e-05	LLS
	SELENBP1	1.25559285391189e-08	1.19109	0.121	0.057	6.5290828403418e-05	LLS
	BLVRB	1.74336959848184e-08	0.380715	0.753	0.671	9.06552191210556e-05	LLS
	HIST1H1D	1.75839975198261e-08	0.962519	0.219	0.138	9.14367871030956e-05	LLS
	AQP1	2.29483599161227e-08	1.08321	0.187	0.111	0.000119331	LLS
	RHAG	4.3064957506583e-08	0.933917	0.163	0.091	0.000223938	LLS
	FBXO7	4.74765031216055e-08	0.42153	0.559	0.467	0.000246878	LLS
	GP1BB	5.1345799080095e-08	0.391894	0.747	0.64	0.000266998	LLS
	TRAK2	6.79090850613127e-08	0.664542	0.236	0.153	0.000353127	LLS
	KCNH2	7.38577600280511e-08	0.884663	0.184	0.109	0.00038406	LLS
	HBQ1	1.42770471676507e-07	0.890315	0.169	0.099	0.000742406	LLS
	BPGM	3.54615688326995e-07	0.785364	0.224	0.148	0.001844	LLS
	TENT5C	4.23544068046517e-07	0.6463	0.271	0.191	0.00220243	LLS
	OPTN	1.19257372974131e-06	0.780002	0.157	0.094	0.00620138	LLS
	ADD2	1.20634940818537e-06	1.07584	0.1	0.05	0.00627302	LLS
	PPBP	2.13931610470059e-06	0.25412	0.941	0.901	0.0111244	LLS
	FECH	5.03687070900021e-06	0.669692	0.244	0.176	0.0261917	LLS
	HMBS	9.44067370909963e-06	0.729053	0.224	0.161	0.0490915	LLS
	LYZ	1.34875651795e-72	0.32063	1	1	7.01353389334003e-69	HLS
	CLEC11A	8.42809477422191e-28	0.404233	0.987	0.964	4.38260928259539e-24	HLS
	SRGN	1.95074200117225e-26	0.263009	1	0.997	1.01438584060957e-22	HLS
	VCAN	1.43023108033313e-23	0.360827	0.976	0.955	7.43720161773228e-20	HLS
	AZU1	2.71651824926024e-23	0.334942	0.998	0.989	1.41258948961533e-19	HLS
	PLD3	7.09643442823977e-23	0.458303	0.961	0.954	3.69014590268468e-19	HLS
	CFD	1.25780725006156e-21	0.306867	0.985	0.98	6.54059770032009e-18	HLS
	ITGB2	2.55029948701578e-21	0.43537	0.911	0.876	1.3261557332482e-17	HLS
	GRN	1.27529332923728e-20	0.302231	0.989	0.983	6.63152531203388e-17	HLS
	FUT4	1.31721383236289e-19	0.425881	0.867	0.811	6.84951192828704e-16	HLS
	APLP2	1.84871218464141e-18	0.409447	0.913	0.879	9.61330336013532e-15	HLS
	MT-ND4L	5.18560353688126e-18	0.25659	0.998	0.992	2.69651383917825e-14	HLS
	LGALS1	1.51449420255785e-17	0.25923	0.995	0.995	7.8753698533008e-14	HLS
	RACK1	2.52526054779799e-17	0.330172	0.939	0.896	1.31313548485495e-13	HLS
	RAB3D	2.8140273014575e-16	0.743708	0.355	0.208	1.4632941967579e-12	HLS
	MT-CO2	6.09779812034369e-14	0.318002	0.976	0.973	3.17085502257872e-10	HLS
	CTSG	7.13838316838373e-14	0.352942	0.899	0.871	3.71195924755954e-10	HLS
	CEBPA	1.09160833646161e-13	0.677977	0.332	0.198	5.67636334960035e-10	HLS
	CD70	1.22784791744874e-13	0.660566	0.392	0.258	6.38480917073345e-10	HLS
	TPP1	1.54639106960203e-13	0.28884	0.92	0.909	8.04123356193054e-10	HLS
	TNFSF13B	1.78902314824686e-13	0.63589	0.411	0.273	9.30292037088365e-10	HLS
	RFLNB	2.40659151289217e-13	0.328139	0.841	0.78	1.25142758670393e-09	HLS
	RNASE2	3.24222756776769e-13	0.499862	0.735	0.697	1.6859583352392e-09	HLS
	GSTP1	1.87167656738546e-12	0.256422	0.963	0.952	9.73271815040438e-09	HLS
	TP53INP2	2.66661602560693e-12	0.703466	0.355	0.233	1.3866403333156e-08	HLS
	NDRG1	4.13325393512437e-12	0.566403	0.363	0.235	2.14929204626467e-08	HLS
	TYROBP	4.73957949062459e-12	0.25873	0.938	0.922	2.46458133512479e-08	HLS
	CXCR4	7.27237612374798e-12	0.303635	0.841	0.802	3.78163558434895e-08	HLS
	AHNAK	1.94129865925923e-11	0.273912	0.847	0.798	1.0094753028148e-07	HLS
	SCPEP1	2.23154117487575e-11	0.386455	0.699	0.64	1.16040141093539e-07	HLS
	FOS	2.38178792089257e-11	0.778272	0.287	0.178	1.23852971886414e-07	HLS
	GRK2	2.5949067446429e-11	0.35334	0.799	0.759	1.34935150721431e-07	HLS
	ADA2	3.68050741867387e-11	0.422639	0.685	0.607	1.91386385771041e-07	HLS
	RAC2	3.87212896328373e-11	0.283205	0.893	0.871	2.01350706090754e-07	HLS
	TMEM176B	4.99145534583049e-11	0.614773	0.361	0.244	2.59555677983185e-07	HLS
	CDA	8.40098363808242e-11	0.663504	0.316	0.204	4.36851149180286e-07	HLS
	GM2A	4.66418652493327e-10	0.600697	0.324	0.213	2.4253769929653e-06	HLS
	RCSD1	4.81749608979846e-10	0.534295	0.39	0.277	2.5050979666952e-06	HLS
	LSM7	5.5514161974466e-10	0.535571	0.367	0.249	2.88673642267223e-06	HLS
	FXYD5	8.04908836578784e-10	0.359239	0.735	0.688	4.18552595020968e-06	HLS
	CHCHD10	1.14241474838856e-09	0.526111	0.367	0.255	5.94055669162049e-06	HLS
	CDC42EP3	1.31867070847195e-09	0.488755	0.375	0.261	6.85708768405414e-06	HLS
	HOMER3	1.59620920938921e-09	0.402361	0.592	0.503	8.3002878888239e-06	HLS
	TOR1AIP1	1.92023116032722e-09	0.545105	0.334	0.225	9.98520203370155e-06	HLS
	FTL	2.54780174540381e-09	0.292758	0.977	0.973	1.32485690760998e-05	HLS
	USP3	3.90262761781382e-09	0.580443	0.32	0.215	2.02936636126319e-05	HLS
	CHSY1	4.15427459912436e-09	0.490761	0.354	0.244	2.16022279154466e-05	HLS
	RGS19	6.05472358793082e-09	0.451209	0.399	0.285	3.14845626572403e-05	HLS
	IRF2BP2	6.22819730911996e-09	0.572953	0.279	0.18	3.23866260074238e-05	HLS
	FRAT2	7.59677575277667e-09	0.387564	0.424	0.306	3.95032339144387e-05	HLS
	CHMP2A	7.92149529917297e-09	0.613124	0.251	0.156	4.11917755556994e-05	HLS
	OSCAR	8.2955731179455e-09	0.605286	0.301	0.202	4.31369802133166e-05	HLS
	KIAA2013	8.31715320760628e-09	0.473509	0.379	0.271	4.32491966795527e-05	HLS
	CEBPB	9.1681986630537e-09	0.26072	0.793	0.754	4.76746330478792e-05	HLS
	TADA3	1.0072249522096e-08	0.509665	0.346	0.241	5.2375697514899e-05	HLS
	RNASE6	1.0082627262627e-08	0.634569	0.29	0.195	5.24296617656605e-05	HLS
	ATP5MC2	1.26272091361387e-08	0.257523	0.843	0.801	6.56614875079214e-05	HLS
	SERPINB10	1.34206538272104e-08	0.589398	0.281	0.186	6.97873999014941e-05	HLS
	HNRNPC	1.52720252237828e-08	0.553008	0.375	0.274	7.94145311636706e-05	HLS
	GLIPR1	1.66232908064379e-08	0.481386	0.387	0.282	8.64411121934773e-05	HLS
	CAP1	1.85184584090864e-08	0.501093	0.298	0.198	9.62959837272491e-05	HLS
	TMEM176A	2.0990726984522e-08	0.691761	0.237	0.15	0.000109152	HLS
	ERP29	2.11743278334226e-08	0.491994	0.383	0.28	0.000110107	HLS
	XRCC6	2.33163673695829e-08	0.489381	0.331	0.228	0.000121245	HLS
	DMXL2	4.35533476855959e-08	0.430114	0.364	0.26	0.000226477	HLS
	MCTP1	4.54914530495099e-08	0.488464	0.389	0.289	0.000236556	HLS
	HEXB	4.76688274895154e-08	0.402042	0.382	0.276	0.000247878	HLS
	FOSL2	5.17286242079257e-08	0.393978	0.603	0.541	0.000268989	HLS
	CD44	5.21298776455076e-08	0.260976	0.73	0.661	0.000271075	HLS
	VSIR	5.53150331650543e-08	0.252652	0.836	0.796	0.000287638	HLS
	GPAA1	6.30264490602251e-08	0.402889	0.378	0.274	0.000327738	HLS
	PPA1	6.51731563785635e-08	0.5222	0.336	0.241	0.0003389	HLS
	YY1	6.69341922329271e-08	0.470555	0.343	0.244	0.000348058	HLS
	ATP8B4	6.99127938958052e-08	0.496947	0.423	0.325	0.000363547	HLS
	TNRC18	7.05489460498046e-08	0.476658	0.322	0.224	0.000366855	HLS
	BNIP2	7.5429956962073e-08	0.470854	0.326	0.228	0.000392236	HLS
	EMB	7.54348566242545e-08	0.634522	0.211	0.13	0.000392261	HLS
	PDE7A	7.58744715362551e-08	0.592416	0.277	0.188	0.000394547	HLS
	PRMT2	7.71939085731231e-08	0.55832	0.308	0.215	0.000401408	HLS
	LGALS2	7.91119855399669e-08	0.687124	0.218	0.138	0.000411382	HLS
	IRAK3	8.53659317820126e-08	0.457392	0.395	0.291	0.000443903	HLS
	SIRPA	9.41478423430712e-08	0.563209	0.266	0.178	0.000489569	HLS
	SPG21	1.04165433672723e-07	0.531618	0.322	0.23	0.00054166	HLS
	EAF2	1.14867421929375e-07	0.502991	0.301	0.207	0.000597311	HLS
	ALDH3B1	1.17525570679271e-07	0.476258	0.319	0.224	0.000611133	HLS
	FES	1.65618194094538e-07	0.551038	0.285	0.196	0.000861215	HLS
	LILRA2	1.69508609253378e-07	0.739766	0.2	0.124	0.000881445	HLS
	HOXA5	2.05874298097545e-07	0.702681	0.205	0.127	0.00107055	HLS
	TMEM173	2.30641297037288e-07	0.392318	0.513	0.427	0.00119933	HLS
	WDR11	2.34469780177369e-07	0.580404	0.263	0.179	0.00121924	HLS
	TLR2	2.35126076172361e-07	0.468182	0.343	0.248	0.00122266	HLS
	LAMP2	2.38033256946763e-07	0.464422	0.323	0.229	0.00123777	HLS
	CD82	2.53431166924601e-07	0.447085	0.326	0.233	0.00131784	HLS
	BASP1	2.65961070697253e-07	0.517473	0.291	0.203	0.001383	HLS
	LRRC58	2.80260464008795e-07	0.528862	0.314	0.226	0.00145735	HLS
	LAIR1	3.02490517806298e-07	0.327771	0.62	0.551	0.00157295	HLS
	DOCK2	3.0424863176073e-07	0.399977	0.395	0.299	0.00158209	HLS
	PGLS	3.70166441209507e-07	0.362459	0.399	0.296	0.00192487	HLS
	S100A10	3.71517862117944e-07	0.407704	0.371	0.274	0.00193189	HLS
	DGKZ	3.8263863485922e-07	0.476831	0.283	0.195	0.00198972	HLS
	MNDA	4.24015094332477e-07	0.37186	0.449	0.353	0.00220488	HLS
	TNFRSF1B	4.56478763986203e-07	0.543274	0.268	0.185	0.00237369	HLS
	HOXB4	5.01547341353556e-07	0.586004	0.271	0.189	0.00260805	HLS
	C3AR1	5.09641363627416e-07	0.659417	0.225	0.149	0.00265014	HLS
	SIRPB1	5.88333076825582e-07	0.440701	0.296	0.206	0.00305933	HLS
	TNFRSF1A	5.99848162197162e-07	0.37718	0.397	0.298	0.00311921	HLS
	MAPKAPK2	6.53523349525678e-07	0.43206	0.299	0.21	0.00339832	HLS
	PHPT1	6.54456033430635e-07	0.48151	0.344	0.255	0.00340317	HLS
	RTF2	7.11012081328241e-07	0.42584	0.323	0.233	0.00369726	HLS
	KIAA0930	7.1180404254534e-07	0.394943	0.386	0.289	0.00370138	HLS
	IL17RA	7.99333212157022e-07	0.430709	0.423	0.34	0.00415653	HLS
	CXorf21	8.16035809950643e-07	0.355121	0.474	0.391	0.00424339	HLS
	HIPK3	8.87415006134928e-07	0.386379	0.401	0.314	0.00461456	HLS
	SLC44A1	9.09908047080058e-07	0.373464	0.604	0.555	0.00473152	HLS
	TMED4	9.29853671256072e-07	0.506898	0.297	0.213	0.00483524	HLS
	C19orf38	9.37540735552215e-07	0.521258	0.23	0.152	0.00487521	HLS
	PILRA	9.44903945727795e-07	0.534514	0.238	0.159	0.0049135	HLS
	CNTRL	9.5951575123329e-07	0.383797	0.415	0.319	0.00498948	HLS
	AOAH	9.69767892685426e-07	0.589308	0.271	0.192	0.00504279	HLS
	PTAFR	1.08724796578197e-06	0.509564	0.268	0.187	0.00565369	HLS
	SCUBE1	1.10306211749949e-06	0.53679	0.229	0.152	0.00573592	HLS
	MFSD10	1.1192802008382e-06	0.422544	0.352	0.263	0.00582026	HLS
	SH3KBP1	1.2411928571798e-06	0.376509	0.389	0.292	0.0064542	HLS
	CCL23	1.31176252300539e-06	0.42409	0.349	0.259	0.00682117	HLS
	PFDN5	1.40853120840864e-06	0.359264	0.37	0.274	0.00732436	HLS
	AGTRAP	1.42341550957102e-06	0.404738	0.465	0.385	0.00740176	HLS
	AGTPBP1	1.42620352047325e-06	0.487784	0.341	0.257	0.00741626	HLS
	MAPKAPK3	1.43218496283204e-06	0.38502	0.382	0.292	0.00744736	HLS
	APBB1IP	1.4377298017696e-06	0.483563	0.318	0.234	0.00747619	HLS
	ITGAL	1.48257393224764e-06	0.552414	0.242	0.166	0.00770938	HLS
	SNX20	1.55233866726231e-06	0.366604	0.311	0.219	0.00807216	HLS
	SLC39A11	1.62997619140474e-06	0.558659	0.297	0.217	0.00847588	HLS
	ZBTB44	1.63129905717274e-06	0.448337	0.29	0.207	0.00848276	HLS
	PCBP2	1.70483988495396e-06	0.459495	0.276	0.194	0.00886517	HLS
	SRSF9	1.97255559795325e-06	0.369642	0.427	0.335	0.0102573	HLS
	TNFSF13	1.97884258212082e-06	0.390256	0.348	0.257	0.01029	HLS
	IFFO1	2.27526396858299e-06	0.707883	0.146	0.086	0.0118314	HLS
	SUMF2	2.34911254730593e-06	0.379049	0.308	0.22	0.0122154	HLS
	MAN2B1	2.42146758431374e-06	0.358781	0.622	0.585	0.0125916	HLS
	DOCK8	2.46875000982791e-06	0.519625	0.29	0.21	0.0128375	HLS
	PLXNB2	2.55157484088586e-06	0.280284	0.395	0.301	0.0132682	HLS
	TNFAIP8L2	2.58420639632365e-06	0.688265	0.175	0.109	0.0134379	HLS
	PBX3	2.67021258260383e-06	0.43925	0.343	0.259	0.0138851	HLS
	CFP	2.6986354465579e-06	0.375231	0.357	0.268	0.0140329	HLS
	FNDC3B	2.81158546754408e-06	0.453392	0.345	0.266	0.0146202	HLS
	METTL26	2.99374172648584e-06	0.39795	0.389	0.3	0.0155675	HLS
	GFI1	2.99881340220517e-06	0.392381	0.348	0.262	0.0155938	HLS
	AGO1	3.06347213979261e-06	0.539989	0.245	0.17	0.0159301	HLS
	XRN2	3.07175846825068e-06	0.445329	0.301	0.218	0.0159731	HLS
	FBP1	3.13911537991879e-06	0.399886	0.387	0.301	0.0163234	HLS
	WSB1	3.19575700122366e-06	0.314015	0.409	0.314	0.0166179	HLS
	NSA2	3.49471957350963e-06	0.434291	0.35	0.266	0.0181725	HLS
	LUC7L3	3.58779145574191e-06	0.351896	0.404	0.315	0.0186565	HLS
	ARPC5	3.64421857046378e-06	0.320914	0.36	0.266	0.0189499	HLS
	NCF2	3.89872155677379e-06	0.259883	0.699	0.647	0.0202734	HLS
	ODF3B	3.94859552177963e-06	0.366279	0.373	0.285	0.0205327	HLS
	CTSA	3.95779829037038e-06	0.264522	0.717	0.681	0.0205806	HLS
	ITGAM	4.01349288070546e-06	0.456511	0.294	0.215	0.0208702	HLS
	STX4	4.38802264914867e-06	0.54592	0.231	0.159	0.0228177	HLS
	DOK3	4.5816380125323e-06	0.394398	0.315	0.228	0.0238245	HLS
	NFAM1	4.64067712179943e-06	0.536299	0.216	0.146	0.0241315	HLS
	LYST	4.71858911185065e-06	0.326214	0.434	0.341	0.0245367	HLS
	ADCY7	5.13639982139075e-06	0.430879	0.301	0.22	0.0267093	HLS
	H3F3B	5.2836628126154e-06	0.458131	0.279	0.202	0.027475	HLS
	ERCC1	5.3536397363538e-06	0.393244	0.308	0.226	0.0278389	HLS
	SHKBP1	5.36842796927102e-06	0.413144	0.335	0.253	0.0279158	HLS
	SCAND1	5.54834138857286e-06	0.495643	0.29	0.213	0.0288514	HLS
	LY86	5.68228778418414e-06	0.56418	0.221	0.152	0.0295479	HLS
	FAM107B	5.9421090380138e-06	0.387729	0.453	0.375	0.030899	HLS
	MT-ND3	5.95555195509036e-06	0.372572	0.358	0.271	0.0309689	HLS
	SLC16A3	6.1209597431059e-06	0.35907	0.409	0.321	0.031829	HLS
	TOP1MT	6.15047791138356e-06	0.508359	0.245	0.173	0.0319825	HLS
	STRAP	6.31449287356214e-06	0.319946	0.329	0.242	0.0328354	HLS
	DCXR	6.5347605686032e-06	0.417517	0.285	0.205	0.0339808	HLS
	CD300C	6.549469749249e-06	0.743591	0.142	0.086	0.0340572	HLS
	EVI2A	6.55250037623263e-06	0.384702	0.327	0.243	0.034073	HLS
	NDUFS7	6.83268634797158e-06	0.395331	0.341	0.256	0.03553	HLS
	MT-ND5	6.95803821546871e-06	0.433368	0.26	0.184	0.0361818	HLS
	SNTB1	7.54709342637871e-06	0.418696	0.28	0.203	0.0392449	HLS
	ECHDC1	7.76850332555953e-06	0.694179	0.162	0.102	0.0403962	HLS
	GMIP	8.00968677120829e-06	0.352072	0.322	0.238	0.0416504	HLS
	VAPA	8.10070412859732e-06	0.490179	0.284	0.21	0.0421237	HLS
	RNASE1	8.17587848135022e-06	0.785674	0.133	0.079	0.0425146	HLS
	DDOST	8.93172441889294e-06	0.447936	0.293	0.217	0.046445	HLS
	LRCH4	9.0157042213967e-06	0.493086	0.253	0.181	0.0468817	HLS
